# Supplementary material for: Escherichia coli infection induces distinct local and systemic transcriptome responses in the mammary gland
Source: BMC Genomics. 2010 Feb 25;11:138. doi: 10.1186/1471-2164-11-138 (PMC2846913; doi:10.1186/1471-2164-11-138)
Supplement: Additional file 1 — Setup of microarray hybridizations and qPCR. [file 1471-2164-11-138-S1.XLS]

## Sheet: Table
	sample ID Affymetrix	sample ID qPCR	treatment time	time after estrus	treatment
	i6h-6		6 h	6 h	infected
	i6h-7		6 h	6 h	infected
	i6h-8		6 h	6 h	infected
	i6h-9		6 h	6 h	infected
	i6h-10		6 h	6 h	infected
	i24h-1	i24h-1	24 h	24 h	infected
	i24h-2	i24h-2	24 h	24 h	infected
	i24h-3	i24h-3	24 h	24 h	infected
	i24h-4	i24h-4	24 h	24 h	infected
	i24h-5	i24h-5	24 h	24 h	infected
	n24h-11a {	n24h-1_u	24 h	24 h	untreated
		n24h-1_s	24 h	24 h	saline
	n24h-2a {	n24h-2_u	24 h	24 h	untreated
		n24h-2_s	24 h	24 h	saline
	n24h-3a {	n24h-3_u	24 h	24 h	untreated
		n24h-3_s	24 h	24 h	saline
	n24h-4	n24h-4_u	24 h	24 h	untreated
	n24h-5a {	n24h-5_u	24 h	24 h	untreated
		n24h-5_s	24 h	24 h	saline
	c24h-1a {	c24h-1_1		24 h	untreated
		c24h-1_2		24 h	untreated
	c24h-2a {	c24h-2_1		24 h	untreated
		c24h-2_2		24 h	untreated
	c24h-3	c24h-3_1		24 h	untreated
	c24h-4a {	c24h-4_1		24 h	untreated
		c24h-4_2		24 h	untreated
	c24h-5	c24h-5_1		24 h	untreated
	a Samples are pools of two udder quarters as indicated by curly brackets.
