# Supplementary material for: Escherichia coli infection induces distinct local and systemic transcriptome responses in the mammary gland
Source: BMC Genomics. 2010 Feb 25;11:138. doi: 10.1186/1471-2164-11-138 (PMC2846913; doi:10.1186/1471-2164-11-138)
Supplement: Additional file 2 — List of differentially expressed genes. List of differentially expressed genes Description Human ortholog gene symbols of differentially expressed bovine genes were used in the Additional File 2 and are based on unpublished data from Hintermair [46]. [file 1471-2164-11-138-S2.XLS]

## Sheet: Table
	SET	CLUSTER	PROBE SET ID	FC [log2]	P-VALUE	GENE SYMBOL	GENE TITLE
	i24h	1	Bt.16201.1.S1_at	8.05	0	S100A9	S100 calcium binding protein A9
	i24h	1	Bt.12553.1.S1_at	7.69	0	HP	haptoglobin
	i24h	1	Bt.610.1.A1_at	7.18	0	CXCL2	chemokine ligand 2
	i24h	1	Bt.155.1.S1_at	6.92	0	IL8	interleukin 8
	i24h	1	Bt.357.1.S1_at	6.79	0	S100A12	S100 calcium binding protein A12
	i24h	1	Bt.1983.1.S1_at	6.31	0	EMR1	egf-like module containing, mucin-like, hormone receptor-like 1
	i24h	1	Bt.4208.1.S1_at	6.2	0	IL8RB	interleukin 8 receptor, beta
	i24h	1	Bt.16453.1.A1_at	6.18	0	SLC6A14	solute carrier family 6, member 14
	i24h	1	Bt.13542.1.S1_at	6.08	0	BF	B-factor, properdin
	i24h	1	Bt.22322.1.S1_at	5.96	0	SAA3	serum amyloid A3
	i24h	1	Bt.611.1.S1_at	5.93	0	CXCL2	chemokine ligand 2
	i24h	1	Bt.611.1.S1_x_at	5.78	0	CXCL2	chemokine ligand 2
	i24h	1	Bt.13628.2.S1_a_at	5.7	0	TGM3	transglutaminase 3
	i24h	1	Bt.278.1.S1_at	5.69	0	SAA3	serum amyloid A3
	i24h	1	Bt.146.1.S1_at	5.55	0	BNBD-4	neutrophil beta-defensin 4
	i24h	1	Bt.13125.1.S1_s_at	5.44	0	BNBD-4	neutrophil beta-defensin 4
	i24h	1	Bt.7165.1.S1_at	5.4	0	CXCL6	chemokine ligand 6
	i24h	1	Bt.25307.1.A1_at	5.28	0	---	---
	i24h	1	Bt.24417.2.S1_at	5.24	0	DAF	decay accelerating factor for complement
	i24h	1	Bt.12206.1.S1_x_at	5.22	0	BNBD-4	neutrophil beta-defensin 4
	i24h	1	Bt.4199.1.S1_at	5.12	0	IL1RN	interleukin 1 receptor antagonist
	i24h	1	Bt.17889.1.A1_at	5.11	0	KIAA0804	KIAA0804 protein
	i24h	1	Bt.21220.1.S1_at	5.1	0	EMR3	egf-like module containing, mucin-like, hormone receptor-like 3
	i24h	1	Bt.26991.2.S1_a_at	4.98	0	ATP5F1	ATP synthase, H+ transporting, mitochondrial F0 complex, subunit b, isoform 1
	i24h	1	Bt.9693.1.S1_at	4.91	0	SERPINB3	serine proteinase inhibitor, clade B, member 3
	i24h	1	Bt.5373.1.S1_at	4.88	0	SLC11A1	solute carrier family 11, member 1
	i24h	1	Bt.24217.1.S1_at	4.85	0	NFE2	nuclear factor, 45kDa
	i24h	1	Bt.14100.1.S1_at	4.84	0	OLFM4	olfactomedin 4
	i24h	1	Bt.611.1.S2_at	4.84	0	CXCL2	chemokine ligand 2
	i24h	1	Bt.24073.1.S1_at	4.73	0	IL1R2	interleukin 1 receptor, type II
	i24h	1	Bt.29351.1.A1_at	4.69	0	PRSS22	protease, serine, 22
	i24h	1	Bt.15713.1.A1_at	4.64	0	PLEK	pleckstrin
	i24h	1	Bt.1377.1.S1_at	4.55	0	CCR1	chemokine receptor 1
	i24h	1	Bt.16425.1.A1_at	4.48	0	---	---
	i24h	1	Bt.9974.1.S1_at	4.43	0	CCL3L1	chemokine ligand 3-like 1
	i24h	1	Bt.22116.1.A1_at	4.38	0	IL18BP	interleukin 18 binding protein
	i24h	1	Bt.571.1.S1_at	4.37	0	LAP	lingual antimicrobial peptide
	i24h	1	Bt.16201.2.A1_at	4.35	0	S100A9	S100 calcium binding protein A9
	i24h	1	Bt.24600.1.S1_at	4.34	0	SOCS3	suppressor of cytokine signaling 3
	i24h	1	Bt.9208.1.S1_at	4.29	0	TREM1	triggering receptor expressed on myeloid cells 1
	i24h	1	Bt.10398.1.S1_at	4.25	0	PTX3	pentaxin-related gene, rapidly induced by IL-1 beta
	i24h	1	Bt.24438.1.S1_a_at	4.24	0	CSF3R	colony stimulating factor 3 receptor
	i24h	1	Bt.28015.1.S1_at	4.2	0	NCR1	natural cytotoxicity triggering receptor 1
	i24h	1	Bt.23152.1.S1_at	4.19	0	RETN	resistin
	i24h	1	Bt.28393.1.S1_at	4.19	0	DAF	decay accelerating factor for complement
	i24h	1	Bt.27364.1.S1_at	4.18	0	PTAFR	platelet-activating factor receptor
	i24h	1	Bt.28708.1.S1_at	4.07	0	IL1RAP	interleukin 1 receptor accessory protein
	i24h	1	Bt.18234.1.S1_at	4.05	0	IGSF6	immunoglobulin superfamily, member 6
	i24h	1	Bt.24417.1.A1_at	4.01	0	DAF	decay accelerating factor for complement
	i24h	1	Bt.19160.1.A1_at	3.99	0	VNN2	vanin 2
	i24h	1	Bt.25110.1.A1_at	3.97	0	HIF1A	hypoxia-inducible factor 1, alpha subunit
	i24h	1	Bt.13628.1.S1_at	3.96	0	TGM3	transglutaminase 3
	i24h	1	Bt.8137.1.S2_at	3.94	0	SOCS3	suppressor of cytokine signaling 3
	i24h	1	Bt.22079.1.A1_at	3.92	0	IL1RAP	interleukin 1 receptor accessory protein
	i24h	1	Bt.3686.1.S1_at	3.89	0	IL6	interleukin 6
	i24h	1	Bt.9679.1.S1_at	3.87	0	KAL1	Kallmann syndrome 1 sequence
	i24h	1	Bt.26655.1.S1_at	3.86	0	CCL19	chemokine ligand 19
	i24h	1	Bt.9054.1.A1_at	3.85	0	---	---
	i24h	1	Bt.21868.1.A1_at	3.84	0	IGSF6	immunoglobulin superfamily, member 6
	i24h	1	Bt.5970.1.S1_a_at	3.83	0	S100A2	S100 calcium binding protein A2
	i24h	1	Bt.22050.1.S1_at	3.81	0	HCK	hemopoietic cell kinase
	i24h	1	Bt.1694.1.S1_at	3.66	0	TACSTD2	tumor-associated calcium signal transducer 2
	i24h	1	Bt.2408.1.S1_at	3.66	0	CCL2	chemokine ligand 2
	i24h	1	Bt.11904.1.S1_at	3.55	0	ACSL6	acyl-CoA synthetase long-chain family member 6
	i24h	1	Bt.21868.2.S1_at	3.54	0	IGSF6	immunoglobulin superfamily, member 6
	i24h	1	Bt.15616.1.S1_at	3.51	0	SLC16A3	solute carrier family 16, member 3
	i24h	1	Bt.9391.2.S1_at	3.51	0	BIRC2	baculoviral IAP repeat-containing 2
	i24h	1	Bt.11061.1.S1_at	3.5	0	TNC	tenascin C
	i24h	1	Bt.2334.1.S1_at	3.43	0	CD68	CD68 antigen
	i24h	1	Bt.26231.1.S1_at	3.42	0	ITGAX	integrin, alpha X
	i24h	1	Bt.7542.1.S1_at	3.39	0	BCL2A1	BCL2-related protein A1
	i24h	1	Bt.19352.1.A1_at	3.37	0	KPNA3	karyopherin alpha 3
	i24h	1	Bt.26980.1.S1_at	3.36	0	DEFB4	defensin, beta 4
	i24h	1	Bt.28225.1.A1_at	3.35	0	SAMSN1	SAM domain, SH3 domain and nuclear localisation signals, 1
	i24h	1	Bt.19272.1.A1_at	3.34	0	COPZ1	coatomer protein complex, subunit zeta 1
	i24h	1	Bt.27757.1.S1_at	3.34	0	CHI3L2	chitinase 3-like 2
	i24h	1	Bt.28073.1.S1_at	3.33	0	PSTPIP2	proline-serine-threonine phosphatase interacting protein 2
	i24h	1	Bt.9774.1.S1_a_at	3.3	0	NMES1	normal mucosa of esophagus specific 1
	i24h	1	Bt.16048.1.S1_at	3.27	0	PRG1	proteoglycan 1, secretory granule
	i24h	1	Bt.18469.1.S1_at	3.27	0	SLC7A3	solute carrier family 7, member 3
	i24h	1	Bt.2408.1.S1_s_at	3.27	0	CCL2	chemokine ligand 2
	i24h	1	Bt.1369.1.S1_at	3.26	0	SLC39A2	solute carrier family 39, member 2
	i24h	1	Bt.10865.1.S1_at	3.25	0	CTSC	cathepsin C
	i24h	1	Bt.3046.2.S1_at	3.18	0	FCNB	ficolin B
	i24h	1	Bt.20596.1.S1_at	3.15	0	EVA1	epithelial V-like antigen 1
	i24h	1	Bt.5395.1.S1_a_at	3.15	0	CSPG2	chondroitin sulfate proteoglycan 2
	i24h	1	Bt.8544.1.S1_at	3.11	0	CD69	CD69 antigen
	i24h	1	Bt.1847.1.S1_at	3.08	0	SIGLEC5	sialic acid binding Ig-like lectin 5
	i24h	1	Bt.29415.1.A1_at	3.06	0	C6orf32	chromosome 6 open reading frame 32
	i24h	1	Bt.1333.1.S1_at	3.04	0	RYR1	ryanodine receptor 1
	i24h	1	Bt.22637.1.S1_at	3.04	0	CTSC	cathepsin C
	i24h	1	Bt.7066.1.S1_at	3.04	0	ALOX5AP	arachidonate 5-lipoxygenase-activating protein
	i24h	1	Bt.2314.1.S1_at	3.03	0	SELL	selectin L
	i24h	1	Bt.632.1.S1_at	3.03	0	TIMP1	tissue inhibitor of metalloproteinase 1
	i24h	1	Bt.6372.1.A1_at	3.03	0	SLC7A3	solute carrier family 7, member 3
	i24h	1	Bt.2129.1.S1_at	3.02	0	CSPG2	chondroitin sulfate proteoglycan 2
	i24h	1	Bt.22179.1.S1_at	3.01	0	C1orf38	chromosome 1 open reading frame 38
	i24h	1	Bt.7469.1.S1_at	3.01	0	FCAR	Fc fragment of IgA, receptor for
	i24h	1	Bt.18855.1.A1_at	3	0	---	---
	i24h	1	Bt.12500.2.S1_a_at	2.99	0	LCP1	lymphocyte cytosolic protein 1
	i24h	1	Bt.209.3.S1_at	2.99	0	LYS	lysozyme C, non-stomach isozyme
	i24h	1	Bt.14031.1.S1_at	2.98	0	SDC4	syndecan 4
	i24h	1	Bt.8022.1.S1_at	2.98	0	CTSC	cathepsin C
	i24h	1	Bt.28561.1.S1_at	2.97	0	MAP3K8	mitogen-activated protein kinase kinase kinase 8
	i24h	1	Bt.28088.1.S1_at	2.96	0	CXCL13	chemokine ligand 13
	i24h	1	Bt.24918.1.A1_at	2.95	0	---	---
	i24h	1	Bt.27087.1.A1_at	2.95	0	FLJ23235	hypothetical protein FLJ23235
	i24h	1	Bt.7780.1.S1_at	2.95	0	LTF	lactotransferrin
	i24h	1	Bt.19072.1.A1_at	2.94	0	CTSC	cathepsin C
	i24h	1	Bt.29477.1.A1_at	2.93	0	CHI3L2	chitinase 3-like 2
	i24h	1	Bt.4714.1.S1_at	2.93	0	MMP9	matrix metalloproteinase 9
	i24h	1	Bt.2899.1.S2_at	2.92	0	FOS	v-fos FBJ murine osteosarcoma viral oncogene homolog
	i24h	1	Bt.3681.1.S1_at	2.91	0	MMP19	matrix metalloproteinase 19
	i24h	1	Bt.3809.1.S1_at	2.9	0	LDHA	lactate dehydrogenase A
	i24h	1	Bt.17571.1.A1_at	2.89	0	SPI1	spleen focus forming virus proviral integration oncogene spi1
	i24h	1	Bt.1974.1.S1_at	2.86	0	RASL11B	RAS-like, family 11, member B
	i24h	1	Bt.13293.1.S1_at	2.85	0	CD48	CD48 antigen
	i24h	1	Bt.632.1.S1_s_at	2.84	0	TIMP1	tissue inhibitor of metalloproteinase 1
	i24h	1	Bt.142.1.S1_at	2.83	0	NCF1	neutrophil cytosolic factor 1
	i24h	1	Bt.300.1.A1_at	2.83	0	SULT1E1	sulfotransferase family 1E, estrogen-preferring, member 1
	i24h	1	Bt.2129.2.S1_at	2.8	0	CSPG2	chondroitin sulfate proteoglycan 2
	i24h	1	Bt.12304.1.S1_at	2.79	0	ISG15	interferon-stimulated protein, 15 kDa
	i24h	1	Bt.14198.1.S1_at	2.79	0	LOC387882	hypothetical protein
	i24h	1	Bt.19263.1.S1_at	2.79	0	SNX24	sorting nexing 24
	i24h	1	Bt.24802.2.S1_a_at	2.79	0	SLC16A3	solute carrier family 16, member 3
	i24h	1	Bt.24760.1.S1_at	2.78	0	LILRB3	leukocyte immunoglobulin-like receptor, subfamily B, member 3
	i24h	1	Bt.9560.1.S1_at	2.76	0	CCL20	chemokine ligand 20
	i24h	1	Bt.21197.1.A1_at	2.75	0	ACSL6	acyl-CoA synthetase long-chain family member 6
	i24h	1	Bt.11088.1.S1_a_at	2.74	0	CD97	CD97 antigen
	i24h	1	Bt.784.1.A1_at	2.72	0	SLA	Src-like-adaptor
	i24h	1	Bt.19784.1.A1_at	2.71	0	AMPD3	adenosine monophosphate deaminase
	i24h	1	Bt.14005.1.S1_at	2.7	0	CD53	CD53 antigen
	i24h	1	Bt.15713.2.S1_at	2.7	0	PLEK	pleckstrin
	i24h	1	Bt.5494.1.S1_at	2.7	0	CD44	CD44 antigen
	i24h	1	Bt.19405.1.A1_at	2.69	0	P2RY13	purinergic receptor P2Y, G-protein coupled, 13
	i24h	1	Bt.9504.1.A1_at	2.67	0	CCL4L	chemokine ligand 4-like
	i24h	1	Bt.15751.1.S1_at	2.66	0	AMPD2	adenosine monophosphate deaminase 2
	i24h	1	Bt.16018.1.S1_a_at	2.66	0	CASP4	caspase 4, apoptosis-related cysteine protease
	i24h	1	Bt.3964.1.S1_at	2.64	0	SLC2A3	solute carrier family 2, member 3
	i24h	1	Bt.8140.1.S1_at	2.63	0	FCER1G	Fc fragment of IgE, high affinity I, receptor for; gamma polypeptide
	i24h	1	Bt.8137.1.S1_at	2.62	0	SOCS3	suppressor of cytokine signaling 3
	i24h	1	Bt.8945.1.S1_at	2.62	0	TLR2	toll-like receptor 2
	i24h	1	Bt.16018.1.S2_at	2.61	0	CASP4	caspase 4, apoptosis-related cysteine protease
	i24h	1	Bt.17467.1.S1_at	2.61	0	EMB	embigin homolog
	i24h	1	Bt.958.1.A1_at	2.61	0	TNFAIP6	tumor necrosis factor, alpha-induced protein 6
	i24h	1	Bt.28328.1.A1_at	2.6	0.0001	SLC26A9	solute carrier family 26, member 9
	i24h	1	Bt.4130.1.S1_at	2.59	0	F5	coagulation factor V
	i24h	1	Bt.20542.1.S1_at	2.58	0	JUNB	jun B proto-oncogene
	i24h	1	Bt.28906.1.A1_at	2.58	0	NLF1	nuclear localized factor 1
	i24h	1	Bt.4001.1.S1_at	2.58	0	HMOX1	heme oxygenase 1
	i24h	1	Bt.28723.1.A1_at	2.57	0	RASL11B	RAS-like, family 11, member B
	i24h	1	Bt.20288.1.S1_at	2.56	0	NFKB2	nuclear factor of kappa light polypeptide gene enhancer in B-cells 2
	i24h	1	Bt.5229.1.S1_at	2.56	0	SERPINE1	serine proteinase inhibitor, clade E, member 1
	i24h	1	Bt.19592.1.A1_at	2.55	0	AQP9	aquaporin 9
	i24h	1	Bt.20327.1.S1_a_at	2.54	0	UPP1	uridine phosphorylase 1
	i24h	1	Bt.22390.2.S1_at	2.53	0	CP	ceruloplasmin
	i24h	1	Bt.27925.1.A1_at	2.53	0	MGC4734	hypothetical protein MGC4734
	i24h	1	Bt.19670.1.A1_at	2.51	0	---	---
	i24h	1	Bt.7130.1.S1_at	2.5	0	BACE2	beta-site APP-cleaving enzyme 2
	i24h	1	Bt.12645.1.S1_at	2.47	0.0004	RAB15	RAB15, member RAS onocogene family
	i24h	1	Bt.16521.2.A1_at	2.47	0	LOC54103	hypothetical protein LOC54103
	i24h	1	Bt.28624.1.S1_at	2.47	0	SAMD9	sterile alpha motif domain containing 9
	i24h	1	Bt.16271.2.A1_at	2.46	0	CLECSF9	C-type lectin, superfamily member 9
	i24h	1	Bt.15828.1.S1_at	2.44	0	TRIB1	tribbles homolog 1
	i24h	1	Bt.9391.1.A1_at	2.44	0	BIRC2	baculoviral IAP repeat-containing 2
	i24h	1	Bt.18469.2.A1_at	2.43	0	---	---
	i24h	1	Bt.5538.1.S1_at	2.43	0	UGDH	UDP-glucose dehydrogenase
	i24h	1	Bt.6817.2.S1_at	2.42	0	TNFRSF1B	tumor necrosis factor receptor superfamily, member 1B
	i24h	1	Bt.6963.1.A1_at	2.42	0	EVI2B	ecotropic viral integration site 2B
	i24h	1	Bt.4615.1.S1_at	2.41	0	ITGB2	integrin, beta 2
	i24h	1	Bt.6984.2.S1_a_at	2.41	0	ME2	malic enzyme 2, NAD-dependent, mitochondrial
	i24h	1	Bt.7912.1.A1_at	2.41	0	C11orf32	chromosome 11 open reading frame 32
	i24h	1	Bt.9605.1.S1_at	2.4	0	MS4A8B	membrane-spanning 4-domains, subfamily A, member 8B
	i24h	1	Bt.28750.1.S1_at	2.39	0	IL13RA1	interleukin 13 receptor, alpha 1
	i24h	1	Bt.15675.1.S1_at	2.38	0	ADAMTS4	a disintegrin-like and metalloprotease with thrombospondin type 1 motif, 4
	i24h	1	Bt.18827.1.A1_at	2.37	0	MEFV	Mediterranean fever
	i24h	1	Bt.16337.1.A1_at	2.36	0	IER5	immediate early response 5
	i24h	1	Bt.16123.2.S1_a_at	2.35	0	SGK	serum/glucocorticoid regulated kinase
	i24h	1	Bt.15788.1.S1_a_at	2.34	0	---	---
	i24h	1	Bt.15828.2.S1_at	2.34	0	TRIB1	tribbles homolog 1
	i24h	1	Bt.1409.1.S1_at	2.33	0	CGI-38	brain specific protein
	i24h	1	Bt.29148.1.A1_at	2.33	0	SPPL2A	putative intramembrane cleaving protease
	i24h	1	Bt.9351.1.S1_at	2.33	0	NFAM1	NFAT activation molecule 1
	i24h	1	Bt.4670.1.S1_at	2.32	0	TGFBI	transforming growth factor, beta-induced, 68kDa
	i24h	1	Bt.9841.1.S1_at	2.32	0	VMP1	likely ortholog of rat vacuole membrane protein 1
	i24h	1	Bt.6817.1.S1_at	2.31	0	TNFRSF1B	tumor necrosis factor receptor superfamily, member 1B
	i24h	1	Bt.28271.1.A1_at	2.3	0	MAD	MAX dimerization protein 1
	i24h	1	Bt.9485.1.S1_at	2.3	0	TNFRSF1B	tumor necrosis factor receptor superfamily, member 1B
	i24h	1	Bt.5774.1.S1_at	2.29	0	ETS2	v-ets erythroblastosis virus E26 oncogene homolog 2
	i24h	1	Bt.16521.1.S1_at	2.26	0	LOC54103	hypothetical protein LOC54103
	i24h	1	Bt.20220.1.S1_at	2.26	0	E2F2	E2F transcription factor 2
	i24h	1	Bt.3923.1.S1_at	2.26	0	C21orf63	chromosome 21 open reading frame 63
	i24h	1	Bt.8015.3.A1_at	2.26	0	ACSL4	acyl-CoA synthetase long-chain family member 4
	i24h	1	Bt.3525.1.S1_at	2.25	0	VMP1	likely ortholog of rat vacuole membrane protein 1
	i24h	1	Bt.8939.1.S1_at	2.25	0.0001	TYROBP	TYRO protein tyrosine kinase binding protein
	i24h	1	Bt.11586.1.S1_at	2.24	0	PYCARD	PYD and CARD domain containing
	i24h	1	Bt.23227.1.S1_at	2.24	0	MAD	MAX dimerization protein 1
	i24h	1	Bt.351.1.S1_at	2.24	0	CORO1A	coronin, actin binding protein, 1A
	i24h	1	Bt.7588.1.A1_at	2.24	0	LCP1	lymphocyte cytosolic protein 1
	i24h	1	Bt.15886.1.S1_at	2.23	0	ACSL5	acyl-CoA synthetase long-chain family member 5
	i24h	1	Bt.1457.1.A1_at	2.21	0	PILRA	paired immunoglobin-like type 2 receptor alpha
	i24h	1	Bt.20286.1.S1_at	2.21	0	PDE4B	phosphodiesterase 4B, cAMP-specific
	i24h	1	Bt.28130.1.S1_at	2.21	0	---	---
	i24h	1	Bt.5590.2.S1_at	2.21	0	PTPN2	protein tyrosine phosphatase, non-receptor type 2
	i24h	1	Bt.27759.1.A1_at	2.18	0	INDO	indoleamine-pyrrole 2,3 dioxygenase
	i24h	1	Bt.26722.1.A1_a_at	2.16	0	WDFY4	WDFY family member 4
	i24h	1	Bt.28225.2.S1_at	2.16	0	SAMSN1	SAM domain, SH3 domain and nuclear localisation signals, 1
	i24h	1	Bt.1052.1.A1_at	2.15	0	CH25H	cholesterol 25-hydroxylase
	i24h	1	Bt.15758.1.S1_at	2.15	0	PTGS2	prostaglandin-endoperoxide synthase 2
	i24h	1	Bt.15903.1.S1_at	2.15	0	TPMT	thiopurine S-methyltransferase
	i24h	1	Bt.19423.1.S1_at	2.15	0	ABCA1	ATP-binding cassette, sub-family A, member 1
	i24h	1	Bt.28177.1.A1_at	2.15	0	MCTP2	multiple C2-domains with two transmembrane regions 2
	i24h	1	Bt.6837.1.S1_a_at	2.15	0	RFFL	fring
	i24h	1	Bt.16329.1.A1_at	2.14	0	TGIF	TGFB-induced factor
	i24h	1	Bt.22624.1.A1_at	2.14	0	ZNF326	zinc finger protein 326
	i24h	1	Bt.4898.1.S1_at	2.14	0	BASP1	brain abundant, membrane attached signal protein 1
	i24h	1	Bt.18643.2.S1_at	2.13	0	CFLAR	CASP8 and FADD-like apoptosis regulator
	i24h	1	Bt.22360.1.S1_at	2.13	0	BIRC1	baculoviral IAP repeat-containing 1
	i24h	1	Bt.25839.1.A1_at	2.13	0	---	---
	i24h	1	Bt.22849.1.S1_at	2.12	0	KCNJ2	potassium inwardly-rectifying channel, subfamily J, member 2
	i24h	1	Bt.23174.2.S1_at	2.12	0	CLIC1	chloride intracellular channel 1
	i24h	1	Bt.9158.1.A1_at	2.12	0	---	---
	i24h	1	Bt.9379.1.S1_at	2.12	0	MAOA	monoamine oxidase A
	i24h	1	Bt.19897.1.A1_at	2.11	0	ATP5F1	ATP synthase, H+ transporting, mitochondrial F0 complex, subunit b, isoform 1
	i24h	1	Bt.5432.1.S1_at	2.11	0	TNIP1	TNFAIP3 interacting protein 1
	i24h	1	Bt.21221.1.S1_at	2.1	0	NCR3	leukocyte specific transcript 1
	i24h	1	Bt.23666.1.A1_at	2.1	0	F5	coagulation factor V
	i24h	1	Bt.24799.1.S1_at	2.1	0	PARP3	poly polymerase family, member 3
	i24h	1	Bt.15788.3.S1_at	2.09	0	SLC27A1	solute carrier family 27, member 1
	i24h	1	Bt.18740.2.S1_at	2.09	0	GDAP2	ganglioside induced differentiation associated protein 2
	i24h	1	Bt.4856.1.S1_at	2.09	0	IL1B	interleukin 1, beta
	i24h	1	Bt.8143.1.S1_at	2.09	0	MX2	myxovirus resistance 2
	i24h	1	Bt.1031.1.S1_at	2.08	0	CTSH	cathepsin H
	i24h	1	Bt.4856.1.S2_at	2.08	0	IL1B	interleukin 1, beta
	i24h	1	Bt.11230.1.S1_at	2.07	0	MGC11324	hypothetical protein MGC11324
	i24h	1	Bt.17939.1.S1_at	2.06	0	LMNB1	lamin B1
	i24h	1	Bt.21736.1.A1_at	2.05	0	RASSF2	Ras association domain family 2
	i24h	1	Bt.4675.1.S1_a_at	2.05	0	MX1	myxovirus resistance 1, interferon-inducible protein p78
	i24h	1	Bt.2432.1.S1_at	2.04	0	WTAP	Wilms tumor 1 associated protein
	i24h	1	Bt.29099.1.S1_at	2.04	0	CD80	CD80 antigen
	i24h	1	Bt.4588.1.S1_at	2.04	0	pp9099	PH domain-containing protein
	i24h	1	Bt.13710.3.S1_a_at	2.03	0	PGS1	phosphatidylglycerophosphate synthase
	i24h	1	Bt.13906.1.S1_at	2.03	0	C20orf139	chromosome 20 open reading frame 139
	i24h	1	Bt.5401.1.S1_at	2.03	0	TGM2	transglutaminase 2
	i24h	1	Bt.19204.1.S1_at	2.02	0	FGL2	fibrinogen-like 2
	i24h	1	Bt.7081.2.S1_at	2.02	0	PTPRE	protein tyrosine phosphatase, receptor type, E
	i24h	1	Bt.20923.1.S1_at	2.01	0	EIF2AK2	eukaryotic translation initiation factor 2-alpha kinase 2
	i24h	1	Bt.3863.1.S1_at	2	0	ZFP36	zinc finger protein 36, C3H type, homolog
	i24h	1	Bt.612.2.S1_at	2	0	GSR	glutathione reductase
	i24h	1	Bt.23098.1.S1_at	1.99	0	QSCN6	quiescin Q6
	i24h	1	Bt.612.1.S1_at	1.99	0	GSR	glutathione reductase
	i24h	1	Bt.25005.1.S1_at	1.98	0	RAB27B	RAB27B, member RAS oncogene family
	i24h	1	Bt.25812.1.A1_at	1.97	0	GPR109B	G protein-coupled receptor 109B
	i24h	1	Bt.8781.1.S1_at	1.97	0	GFPT2	glutamine-fructose-6-phosphate transaminase 2
	i24h	1	Bt.942.2.S1_at	1.97	0	SAMHD1	SAM domain and HD domain 1
	i24h	1	Bt.9625.1.S1_at	1.97	0	SPINK4	serine protease inhibitor, Kazal type 4
	i24h	1	Bt.13516.3.A1_at	1.96	0	TBXAS1	thromboxane A synthase 1
	i24h	1	Bt.18643.1.A1_at	1.96	0	STAT3	signal transducer and activator of transcription 3 (acute-phase response factor)
	i24h	1	Bt.19945.2.A1_at	1.96	0	---	---
	i24h	1	Bt.21539.1.S1_at	1.96	0	FAM49B	family with sequence similarity 49, member B
	i24h	1	Bt.28411.1.S1_at	1.96	0	SLC16A6	solute carrier family 16, member 6
	i24h	1	Bt.9792.1.S1_at	1.96	0	ARRDC4	arrestin domain containing 4
	i24h	1	Bt.29552.1.A1_at	1.95	0.0005	---	---
	i24h	1	Bt.3624.1.S1_at	1.95	0	PSMB10	proteasome subunit, beta type, 10
	i24h	1	Bt.13203.1.S1_at	1.94	0	SLC16A12	solute carrier family 16, member 12
	i24h	1	Bt.16340.1.A1_at	1.94	0.0001	FLJ32810	hypothetical protein FLJ32810
	i24h	1	Bt.13516.2.S1_at	1.93	0	TBXAS1	thromboxane A synthase 1
	i24h	1	Bt.20165.2.S1_at	1.93	0	---	---
	i24h	1	Bt.21238.1.S1_at	1.93	0	NRP2	neuropilin 2
	i24h	1	Bt.22021.1.S1_at	1.93	0	IFI16	interferon, gamma-inducible protein 16
	i24h	1	Bt.4474.2.S1_a_at	1.93	0	C20orf35	chromosome 20 open reading frame 35
	i24h	1	Bt.8328.1.S1_at	1.93	0	SLC11A2	solute carrier family 11, member 2
	i24h	1	Bt.8745.1.S1_at	1.93	0	FLJ23231	hypothetical protein FLJ23231
	i24h	1	Bt.16123.1.S1_at	1.92	0	SGK	serum/glucocorticoid regulated kinase
	i24h	1	Bt.21819.3.S1_a_at	1.92	0	PSTPIP1	proline-serine-threonine phosphatase interacting protein 1
	i24h	1	Bt.27351.1.S1_at	1.92	0	SLC5A5	solute carrier family 5, member 5
	i24h	1	Bt.461.1.S1_at	1.92	0	ARF2	ADP-ribosylation factor 2
	i24h	1	Bt.7190.1.S1_at	1.92	0	CYP11A1	cytochrome P450, family 11, subfamily A, polypeptide 1
	i24h	1	Bt.9594.1.S1_at	1.92	0	FLJ40342	hypothetical protein FLJ40342
	i24h	1	Bt.18889.1.S1_at	1.9	0	WBSCR5	Williams-Beuren syndrome chromosome region 5
	i24h	1	Bt.366.2.S2_a_at	1.9	0	CSF1	colony stimulating factor 1
	i24h	1	Bt.6009.1.S1_at	1.9	0	SLC7A7	solute carrier family 7, member 7
	i24h	1	Bt.17195.1.A1_at	1.89	0.0001	EIF4E	eukaryotic translation initiation factor 4E
	i24h	1	Bt.17777.2.S1_at	1.89	0	OPTN	optineurin
	i24h	1	Bt.27052.2.S1_at	1.89	0	PSCD4	pleckstrin homology, Sec7 and coiled-coil domains 4
	i24h	1	Bt.5432.3.S1_at	1.89	0	TNIP1	TNFAIP3 interacting protein 1
	i24h	1	Bt.9027.1.S1_at	1.89	0	NFKBIA	nuclear factor of kappa light polypeptide gene enhancer in B-cells inhibitor, alpha
	i24h	1	Bt.19453.1.A1_at	1.88	0	---	---
	i24h	1	Bt.22692.1.A1_at	1.88	0	IL6R	interleukin 6 receptor
	i24h	1	Bt.27854.1.S1_at	1.88	0	NFIL3	nuclear factor, interleukin 3 regulated
	i24h	1	Bt.2899.1.S1_at	1.88	0	FOS	v-fos FBJ murine osteosarcoma viral oncogene homolog
	i24h	1	Bt.14020.1.S1_at	1.87	0	LRG1	leucine-rich alpha-2-glycoprotein 1
	i24h	1	Bt.20236.1.S1_at	1.87	0.0001	ADAMTSL4	thrombospondin repeat containing 1
	i24h	1	Bt.26612.2.S1_at	1.87	0	RGS16	regulator of G-protein signalling 16
	i24h	1	Bt.234.1.S1_at	1.85	0	IL18	interleukin 18
	i24h	1	Bt.5774.2.S1_at	1.85	0	ETS2	v-ets erythroblastosis virus E26 oncogene homolog 2
	i24h	1	Bt.17148.2.S1_at	1.84	0	FEM1C	fem-1 homolog c
	i24h	1	Bt.22803.1.S1_at	1.84	0	TUBB	tubulin, beta polypeptide
	i24h	1	Bt.2657.1.S1_a_at	1.84	0	URP2	UNC-112 related protein 2
	i24h	1	Bt.27082.1.S1_at	1.84	0	ZDHHC2	zinc finger, DHHC domain containing 2
	i24h	1	Bt.20942.1.S1_at	1.83	0	PIK3AP1	phosphoinositide-3-kinase adaptor protein 1
	i24h	1	Bt.24441.1.S1_at	1.83	0.0001	KIR2DS5	killer cell immunoglobulin-like receptor, two domains, short cytoplasmic tail, 5
	i24h	1	Bt.5372.1.S1_at	1.83	0.0001	ICAM1	intercellular adhesion molecule 1, human rhinovirus receptor
	i24h	1	Bt.8820.1.S1_a_at	1.83	0	HCLS1	hematopoietic cell-specific Lyn substrate 1
	i24h	1	Bt.24228.1.S1_at	1.82	0	---	---
	i24h	1	Bt.27240.1.A1_at	1.82	0.0009	SLCO4A1	solute carrier organic anion transporter family, member 4A1
	i24h	1	Bt.5605.2.S1_at	1.82	0	MARCKS	myristoylated alanine-rich protein kinase C substrate
	i24h	1	Bt.9423.1.S1_at	1.82	0	PDGFRA	platelet-derived growth factor receptor, alpha polypeptide
	i24h	1	Bt.9947.1.S1_at	1.82	0	SNN	stannin
	i24h	1	Bt.13410.1.S1_at	1.81	0	RPS6KA3	ribosomal protein S6 kinase, 90kDa, polypeptide 3
	i24h	1	Bt.16467.1.S1_at	1.81	0	KLHL8	kelch-like 8
	i24h	1	Bt.18111.1.A1_at	1.81	0	---	---
	i24h	1	Bt.26552.1.S1_at	1.81	0	IL10RB	interleukin 10 receptor, beta
	i24h	1	Bt.4067.1.S1_at	1.81	0	MARCKS	myristoylated alanine-rich protein kinase C substrate
	i24h	1	Bt.15957.1.S1_at	1.8	0	MX2	myxovirus resistance 2
	i24h	1	Bt.16235.1.A1_at	1.8	0	MOBKL1A	MOB1, Mps One Binder kinase activator-like 1A
	i24h	1	Bt.17926.1.A1_at	1.8	0	CTSB	cathepsin B
	i24h	1	Bt.6715.2.S1_at	1.8	0	HSPC117	hypothetical protein HSPC117
	i24h	1	Bt.21936.1.S1_at	1.79	0	C9orf64	chromosome 9 open reading frame 64
	i24h	1	Bt.29928.1.S1_at	1.79	0	SSH2	slingshot homolog 2
	i24h	1	Bt.13604.1.S1_at	1.78	0	ADAM19	a disintegrin and metalloproteinase domain 19
	i24h	1	Bt.22265.1.S1_at	1.78	0.0001	EGR1	early growth response protein 1
	i24h	1	Bt.22390.3.A1_at	1.78	0	CP	ceruloplasmin
	i24h	1	Bt.20549.1.S1_at	1.77	0	RGS19	regulator of G-protein signalling 19
	i24h	1	Bt.21717.2.S1_at	1.77	0	VAV1	vav 1 oncogene
	i24h	1	Bt.28610.1.S1_at	1.77	0.0005	---	---
	i24h	1	Bt.8308.1.A1_at	1.77	0	NRP2	neuropilin 2
	i24h	1	Bt.9202.1.S1_at	1.77	0	FGL2	fibrinogen-like 2
	i24h	1	Bt.25023.1.A1_at	1.76	0	CLECSF10	C-type lectin, superfamily member 10
	i24h	1	Bt.10212.1.S1_at	1.75	0	PHLDA1	pleckstrin homology-like domain, family A, member 1
	i24h	1	Bt.13278.1.S1_at	1.75	0	TSAP6	dudulin 2
	i24h	1	Bt.27077.1.S1_at	1.75	0	FY	Duffy blood group
	i24h	1	Bt.27854.2.S1_at	1.75	0	NFIL3	nuclear factor, interleukin 3 regulated
	i24h	1	Bt.4018.1.S1_at	1.75	0	ARRB1	arrestin, beta 1
	i24h	1	Bt.4915.1.S1_at	1.75	0	COTL1	coactosin-like 1
	i24h	1	Bt.8957.1.S1_at	1.75	0	CXCR4	chemokine receptor 4
	i24h	1	Bt.9021.1.S1_at	1.75	0	SLC25A24	solute carrier family 25, member 24
	i24h	1	Bt.19945.1.A1_at	1.74	0	---	---
	i24h	1	Bt.24568.1.A1_at	1.74	0	KLK10	kallikrein 10
	i24h	1	Bt.7043.2.S1_a_at	1.74	0	VCAM1	vascular cell adhesion molecule 1
	i24h	1	Bt.9211.1.S1_at	1.74	0	APBB1IP	amyloid beta precursor protein-binding, family B, member 1 interacting protein
	i24h	1	Bt.23655.1.S1_at	1.73	0	PTPRE	protein tyrosine phosphatase, receptor type, E
	i24h	1	Bt.3120.1.A1_at	1.73	0	LIPA	lipase A, lysosomal acid, cholesterol esterase
	i24h	1	Bt.13022.1.S2_at	1.72	0	ITGAL	integrin, alpha L
	i24h	1	Bt.1785.1.A1_at	1.72	0	CPD	carboxypeptidase D
	i24h	1	Bt.24434.1.A1_at	1.72	0	SEMA6A	sema domain, transmembrane domain, and cytoplasmic domain, 6A
	i24h	1	Bt.4606.1.S1_at	1.72	0	KLF6	Kruppel-like factor 6
	i24h	1	Bt.5092.1.S1_at	1.72	0	MTAP	methylthioadenosine phosphorylase
	i24h	1	Bt.13670.1.S1_at	1.71	0	ALPL	alkaline phosphatase, liver/bone/kidney
	i24h	1	Bt.17090.1.S1_at	1.71	0	DKFZp434M202	hypothetical protein DKFZp434M202
	i24h	1	Bt.21999.1.S1_at	1.71	0	KIAA1212	KIAA1212
	i24h	1	Bt.24012.1.A1_at	1.71	0	GBP1	guanylate binding protein 1, interferon-inducible, 67kDa
	i24h	1	Bt.5897.2.S1_at	1.71	0.0005	UBD	ubiquitin D
	i24h	1	Bt.7606.1.S1_at	1.71	0	GMIP	GEM interacting protein
	i24h	1	Bt.143.1.S1_at	1.7	0	NCF2	neutrophil cytosolic factor 2
	i24h	1	Bt.15808.1.S1_at	1.7	0	MARCH3	membrane-associated ring finger 3
	i24h	1	Bt.18414.1.S1_at	1.7	0	GK	glycerol kinase
	i24h	1	Bt.20276.1.S1_at	1.7	0	OACT1	O-acyltransferase domain containing 1
	i24h	1	Bt.20778.3.A1_at	1.7	0	TGIF	TGFB-induced factor
	i24h	1	Bt.22233.1.A1_at	1.7	0	STX6	syntaxin 6
	i24h	1	Bt.24354.1.S1_at	1.7	0.0002	CSTB	cystatin B
	i24h	1	Bt.27151.2.S1_at	1.7	0	PILRA	paired immunoglobin-like type 2 receptor alpha
	i24h	1	Bt.4946.1.S1_at	1.7	0	RAC2	ras-related C3 botulinum toxin substrate 2
	i24h	1	Bt.9972.1.S1_at	1.7	0.0002	ITGB6	integrin, beta 6
	i24h	1	Bt.27052.1.S1_at	1.69	0	PSCD4	pleckstrin homology, Sec7 and coiled-coil domains 4
	i24h	1	Bt.17444.2.A1_at	1.68	0.0001	RASA2	RAS p21 protein activator 2
	i24h	1	Bt.20891.1.S1_at	1.68	0	OAS1	2',5'-oligoadenylate synthetase 1, 40/46kDa
	i24h	1	Bt.22000.1.A1_at	1.68	0	CYR61	cysteine-rich, angiogenic inducer, 61
	i24h	1	Bt.26730.1.S1_at	1.68	0	LOC163590	AF464140
	i24h	1	Bt.3988.1.S1_at	1.68	0	BZRP	benzodiazapine receptor
	i24h	1	Bt.3992.1.S1_a_at	1.68	0	PISD	phosphatidylserine decarboxylase
	i24h	1	Bt.711.1.A1_at	1.68	0	SH3TC2	SH3 domain and tetratricopeptide repeats 2
	i24h	1	Bt.9131.1.S1_at	1.68	0	UNQ3033	LAIR hlog
	i24h	1	Bt.13670.1.S2_at	1.67	0	ALPL	alkaline phosphatase, liver/bone/kidney
	i24h	1	Bt.17148.1.S1_at	1.66	0	FEM1C	fem-1 homolog c
	i24h	1	Bt.20219.1.S1_at	1.66	0	PIGT	phosphatidylinositol glycan, class T
	i24h	1	Bt.8947.1.S1_at	1.66	0	LGMN	legumain
	i24h	1	Bt.15912.1.S1_at	1.65	0.0001	PLAC8	placenta-specific 8
	i24h	1	Bt.21343.2.A1_a_at	1.65	0.0001	GMFG	glia maturation factor, gamma
	i24h	1	Bt.4902.1.S1_at	1.65	0	CTSZ	cathepsin Z
	i24h	1	Bt.5390.1.S1_at	1.65	0	MVP	major vault protein
	i24h	1	Bt.12196.1.S1_at	1.64	0	PTPRC	protein tyrosine phosphatase, receptor type, C
	i24h	1	Bt.18890.1.A1_at	1.64	0	E2F3	E2F transcription factor 3
	i24h	1	Bt.2183.1.A1_at	1.64	0	HEXB	hexosaminidase B
	i24h	1	Bt.23631.1.S1_at	1.64	0	ZNF281	zinc finger protein 281
	i24h	1	Bt.28538.1.S1_at	1.64	0	FGF10	fibroblast growth factor 10
	i24h	1	Bt.4317.1.S1_at	1.64	0	GPX1	glutathione peroxidase 1
	i24h	1	Bt.6785.1.A1_at	1.64	0	---	---
	i24h	1	Bt.19423.2.S1_at	1.63	0	ABCA1	ATP-binding cassette, sub-family A, member 1
	i24h	1	Bt.5604.1.A1_at	1.63	0	---	---
	i24h	1	Bt.8820.1.S1_at	1.63	0	HCLS1	hematopoietic cell-specific Lyn substrate 1
	i24h	1	Bt.14676.1.S1_at	1.62	0	PARP14	poly polymerase family, member 14
	i24h	1	Bt.16382.1.A1_at	1.62	0.001	CALCRL	calcitonin receptor-like
	i24h	1	Bt.16467.2.A1_at	1.62	0	KLHL8	kelch-like 8
	i24h	1	Bt.16564.1.A1_at	1.62	0	HCLS1	hematopoietic cell-specific Lyn substrate 1
	i24h	1	Bt.27877.1.S1_at	1.62	0	MYO1F	myosin IF
	i24h	1	Bt.28588.2.A1_a_at	1.62	0	CD244	CD244 natural killer cell receptor 2B4
	i24h	1	Bt.4558.1.S1_at	1.62	0	CYBB	cytochrome b-245, beta polypeptide
	i24h	1	Bt.12360.1.S1_at	1.61	0	TM4SF17	transmembrane 4 superfamily member 17
	i24h	1	Bt.21134.1.S1_at	1.61	0	GNPDA1	glucosamine-6-phosphate deaminase 1
	i24h	1	Bt.27316.2.A1_at	1.6	0	RBBP8	retinoblastoma binding protein 8
	i24h	1	Bt.5362.1.S1_at	1.6	0	SERPINA3	serine proteinase inhibitor, clade A, member 3
	i24h	1	Bt.10185.1.S1_at	1.59	0	CTMP	C-terminal modulator protein
	i24h	1	Bt.16058.2.S1_at	1.59	0	CYP1B1	cytochrome P450, family 1, subfamily B, polypeptide 1
	i24h	1	Bt.18643.1.A1_a_at	1.59	0	STAT3	signal transducer and activator of transcription 3 (acute-phase response factor)
	i24h	1	Bt.2519.1.S1_at	1.59	0	PLAU	plasminogen activator, urokinase
	i24h	1	Bt.231.1.S1_at	1.58	0	TXN	thioredoxin
	i24h	1	Bt.24096.1.A1_at	1.58	0.0009	IGF1	insulin-like growth factor 1
	i24h	1	Bt.24884.1.A1_a_at	1.58	0	CSF2RA	colony stimulating factor 2 receptor, alpha, low-affinity
	i24h	1	Bt.10997.1.S1_at	1.57	0	DFFA	DNA fragmentation factor, 45kDa, alpha polypeptide
	i24h	1	Bt.13873.2.S1_at	1.57	0	LPGAT1	lysophosphatidylglycerol acyltransferase 1
	i24h	1	Bt.13974.1.A1_at	1.57	0	BANK1	B-cell scaffold protein with ankyrin repeats 1
	i24h	1	Bt.1536.2.S1_a_at	1.57	0	NFKBIE	nuclear factor of kappa light polypeptide gene enhancer in B-cells inhibitor, epsilon
	i24h	1	Bt.15942.1.A1_at	1.57	0	SUSD3	sushi domain containing 3
	i24h	1	Bt.17444.1.S1_at	1.57	0.0001	RASA2	RAS p21 protein activator 2
	i24h	1	Bt.22216.1.S1_at	1.57	0	FEM1C	fem-1 homolog c
	i24h	1	Bt.27358.2.S1_at	1.57	0	TREML2	triggering receptor expressed on myeloid cells-like 2
	i24h	1	Bt.22430.1.A1_at	1.56	0	CYBB	cytochrome b-245, beta polypeptide
	i24h	1	Bt.16291.1.A1_at	1.55	0	TEX12	testis expressed sequence 12
	i24h	1	Bt.5590.1.S1_at	1.55	0	PTPN2	protein tyrosine phosphatase, non-receptor type 2
	i24h	1	Bt.11873.1.A1_at	1.54	0	SSX2IP	synovial sarcoma, X breakpoint 2 interacting protein
	i24h	1	Bt.20778.1.S1_at	1.54	0	TGIF	TGFB-induced factor
	i24h	1	Bt.24763.1.A1_at	1.54	0	LOC401296	hypothetical protein LOC90637
	i24h	1	Bt.28471.1.S1_at	1.54	0	ZNF281	zinc finger protein 281
	i24h	1	Bt.5998.1.S1_at	1.54	0	ZDHHC23	zinc finger, DHHC domain containing 23
	i24h	1	Bt.1536.1.A1_at	1.53	0	NFKBIE	nuclear factor of kappa light polypeptide gene enhancer in B-cells inhibitor, epsilon
	i24h	1	Bt.21342.1.S1_at	1.53	0	S100A14	S100 calcium binding protein A14
	i24h	1	Bt.22785.1.S1_at	1.53	0	CEBPB	CCAAT/enhancer binding protein, beta
	i24h	1	Bt.7081.1.S1_at	1.53	0	PTPRE	protein tyrosine phosphatase, receptor type, E
	i24h	1	Bt.12761.1.A1_at	1.52	0	ITGA2	integrin, alpha 2
	i24h	1	Bt.16024.1.S1_at	1.52	0	SEMA4D	sema domain, immunoglobulin domain, transmembrane domain and short cytoplasmic domain, 4D
	i24h	1	Bt.16568.2.A1_at	1.52	0	---	---
	i24h	1	Bt.17518.1.S1_at	1.52	0	GPD2	glycerol-3-phosphate dehydrogenase 2
	i24h	1	Bt.21410.1.S1_at	1.52	0	PPGB	protective protein for beta-galactosidase
	i24h	1	Bt.21819.1.S1_at	1.52	0	PSTPIP1	proline-serine-threonine phosphatase interacting protein 1
	i24h	1	Bt.26983.1.S1_at	1.52	0	CASP1	caspase 1, apoptosis-related cysteine protease
	i24h	1	Bt.27694.1.S1_at	1.52	0	SRD5A1	steroid-5-alpha-reductase, alpha polypeptide 1
	i24h	1	Bt.3887.1.S1_at	1.52	0	EPIM	epimorphin
	i24h	1	Bt.7938.1.S1_at	1.52	0	CTSS	cathepsin S
	i24h	1	Bt.8897.1.S1_at	1.52	0	C20orf114	chromosome 20 open reading frame 114
	i24h	1	Bt.1915.1.S1_at	1.51	0	SAV1	salvador homolog 1
	i24h	1	Bt.23550.1.S1_at	1.51	0	DGAT2	diacylglycerol O-acyltransferase homolog 2
	i24h	1	Bt.24335.1.S1_at	1.51	0	DAPP1	dual adaptor of phosphotyrosine and 3-phosphoinositides
	i24h	1	Bt.9170.1.A1_at	1.51	0	LCHN	LCHN protein
	i24h	1	Bt.13728.1.S1_at	1.5	0	SOAT1	sterol O-acyltransferase 1
	i24h	1	Bt.25087.3.S1_at	1.5	0	RHOQ	ras homolog gene family, member Q
	i24h	1	Bt.26735.1.S1_at	1.5	0	TSCOT	thymic stromal co-transporter
	i24h	1	Bt.6091.1.S1_at	1.5	0	GAPD	glyceraldehyde-3-phosphate dehydrogenase
	i24h	1	Bt.13719.1.S1_at	1.49	0	IL6ST	interleukin 6 signal transducer
	i24h	1	Bt.24247.1.S1_at	1.49	0	IL10RA	interleukin 10 receptor, alpha
	i24h	1	Bt.24884.2.S1_at	1.49	0	CSF2RA	colony stimulating factor 2 receptor, alpha, low-affinity
	i24h	1	Bt.2506.1.S1_at	1.49	0.0003	DKK3	dickkopf homolog 3
	i24h	1	Bt.5508.1.S1_at	1.49	0	IFNAR2	interferon receptor 2
	i24h	1	Bt.7467.1.S1_at	1.49	0	KCTD12	potassium channel tetramerisation domain containing 12
	i24h	1	Bt.15972.1.S1_at	1.48	0	GJA1	gap junction protein, alpha 1, 43kDa
	i24h	1	Bt.19587.1.A1_at	1.48	0	PPP3CA	protein phosphatase 3, catalytic subunit, alpha isoform
	i24h	1	Bt.19706.1.S1_at	1.48	0	ZFP36L2	zinc finger protein 36, C3H type-like 2
	i24h	1	Bt.22209.1.A1_at	1.48	0	EAF1	ELL associated factor 1
	i24h	1	Bt.8077.1.S1_at	1.48	0	PGK1	phosphoglycerate kinase 1
	i24h	1	Bt.13710.1.S1_a_at	1.47	0	PGS1	phosphatidylglycerophosphate synthase 1
	i24h	1	Bt.15850.1.S1_at	1.47	0.0001	PGA4	pepsinogen 4, group I
	i24h	1	Bt.15892.1.S1_at	1.47	0	---	---
	i24h	1	Bt.19845.2.A1_at	1.47	0	F13A1	coagulation factor XIII, A1 polypeptide
	i24h	1	Bt.21170.1.A1_at	1.47	0.0001	RASA2	RAS p21 protein activator 2
	i24h	1	Bt.2153.1.S1_at	1.47	0.0001	IER3	immediate early response 3
	i24h	1	Bt.21929.1.S1_at	1.47	0	LOC151162	hypothetical protein LOC151162
	i24h	1	Bt.27550.1.A1_at	1.47	0	IRS1	insulin receptor substrate 1
	i24h	1	Bt.15554.1.A1_at	1.46	0.0001	---	---
	i24h	1	Bt.18740.1.S1_at	1.46	0	GDAP2	ganglioside induced differentiation associated protein 2
	i24h	1	Bt.20659.1.S1_at	1.46	0	CYBB	cytochrome b-245, beta polypeptide
	i24h	1	Bt.22472.1.S1_at	1.46	0	CREM	cAMP responsive element modulator
	i24h	1	Bt.27564.1.A1_at	1.46	0	LGP2	likely ortholog of mouse D11lgp2
	i24h	1	Bt.29017.1.A1_at	1.46	0	USP15	ubiquitin specific protease 15
	i24h	1	Bt.3001.1.S1_at	1.46	0	C14orf147	chromosome 14 open reading frame 147
	i24h	1	Bt.4067.1.S1_a_at	1.46	0	MARCKS	myristoylated alanine-rich protein kinase C substrate
	i24h	1	Bt.4342.1.S1_at	1.46	0.0001	SELP	selectin P
	i24h	1	Bt.5305.1.A1_at	1.46	0	NFE2L2	nuclear factor -like 2
	i24h	1	Bt.10831.2.S1_at	1.45	0	LYN	v-yes-1 Yamaguchi sarcoma viral related oncogene homolog
	i24h	1	Bt.1556.1.S1_at	1.45	0	HRSP12	heat-responsive protein 12
	i24h	1	Bt.21803.1.A1_at	1.45	0	NT5C3	5'-nucleotidase, cytosolic III
	i24h	1	Bt.22978.2.S1_at	1.45	0.0006	IFITM1	interferon induced transmembrane protein 1
	i24h	1	Bt.28761.1.A1_s_at	1.45	0	SQRDL	sulfide quinone reductase-like
	i24h	1	Bt.29959.1.S1_at	1.45	0	CNOT6	CCR4-NOT transcription complex, subunit 6
	i24h	1	Bt.4110.1.S1_at	1.45	0.0004	HRH1	histamine receptor H1
	i24h	1	Bt.19382.1.S1_at	1.44	0.0002	PAG	phosphoprotein associated with glycosphingolipid-enriched microdomains
	i24h	1	Bt.20245.1.S1_at	1.44	0	CKIP-1	CK2 interacting protein 1; HQ0024c protein
	i24h	1	Bt.26567.1.S1_at	1.44	0	AP4S1	adaptor-related protein complex 4, sigma 1 subunit
	i24h	1	Bt.28275.1.S1_at	1.44	0	MICAL-L2	MICAL-like 2
	i24h	1	Bt.3071.1.S1_at	1.44	0	CKAP4	cytoskeleton-associated protein 4
	i24h	1	Bt.6597.1.S1_at	1.44	0	LGALS3BP	lectin, galactoside-binding, soluble, 3 binding protein
	i24h	1	Bt.13307.1.S1_at	1.43	0	ANK2	ankyrin 2, neuronal
	i24h	1	Bt.14669.1.A1_at	1.43	0.0002	---	---
	i24h	1	Bt.16049.1.S1_at	1.43	0	LAPTM5	lysosomal associated multispanning membrane protein 5
	i24h	1	Bt.18165.1.A1_at	1.43	0	MAPK6	mitogen-activated protein kinase 6
	i24h	1	Bt.21227.1.A1_at	1.43	0	FLJ23091	putative NFkB activating protein 373
	i24h	1	Bt.4307.1.S1_at	1.43	0	RHOG	ras homolog gene family, member G
	i24h	1	Bt.8785.1.S1_at	1.43	0	DRCTNNB1A	down-regulated by Ctnnb1, a
	i24h	1	Bt.22783.1.S1_at	1.42	0	ENO1	enolase 1,
	i24h	1	Bt.23544.1.S1_at	1.42	0	PTTG2	pituitary tumor-transforming 2
	i24h	1	Bt.26060.1.A1_at	1.42	0	BTK	Bruton agammaglobulinemia tyrosine kinase
	i24h	1	Bt.4285.1.S1_at	1.42	0	CD14	CD14 antigen
	i24h	1	Bt.4884.1.S1_at	1.42	0	MGC7036	hypothetical protein MGC7036
	i24h	1	Bt.8722.1.S1_at	1.42	0	ACP2	acid phosphatase 2, lysosomal
	i24h	1	Bt.983.1.S1_at	1.42	0	HPRT1	hypoxanthine phosphoribosyltransferase 1
	i24h	1	Bt.10997.3.S1_a_at	1.41	0	DFFA	DNA fragmentation factor, 45kDa, alpha polypeptide
	i24h	1	Bt.12649.1.S1_at	1.41	0	IMPA3	myo-inositol monophosphatase A3
	i24h	1	Bt.17644.1.A1_at	1.41	0	MGC10946	hypothetical protein MGC10946
	i24h	1	Bt.19097.2.S1_at	1.41	0.0002	IGF1	insulin-like growth factor 1
	i24h	1	Bt.19623.1.S1_at	1.41	0	EVI2B	ecotropic viral integration site 2B
	i24h	1	Bt.20054.1.S1_at	1.41	0	ISGF3G	interferon-stimulated transcription factor 3, gamma 48kDa
	i24h	1	Bt.21853.1.S1_at	1.41	0	AP1S1	adaptor-related protein complex 1, sigma 1 subunit
	i24h	1	Bt.22586.1.A1_at	1.41	0	IMPA3	myo-inositol monophosphatase A3
	i24h	1	Bt.23169.1.S1_at	1.41	0	PTPNS1	protein tyrosine phosphatase, non-receptor type substrate 1
	i24h	1	Bt.393.1.S2_at	1.41	0	CTSB	cathepsin B
	i24h	1	Bt.4773.2.S1_a_at	1.41	0	ATP6V1A	ATPase, H+ transporting, lysosomal 70kDa, V1 subunit A
	i24h	1	Bt.7576.1.S1_at	1.41	0	B3GNT5	UDP-GlcNAc:betaGal beta-1,3-N-acetylglucosaminyltransferase 5
	i24h	1	Bt.9698.1.S1_at	1.41	0	MAPK14	mitogen-activated protein kinase 14
	i24h	1	Bt.11184.1.S1_at	1.4	0	SFXN4	sideroflexin 4
	i24h	1	Bt.14029.1.S1_at	1.4	0	GALNACT-2	chondroitin sulfate GalNAcT-2
	i24h	1	Bt.16221.1.A1_at	1.4	0	DKFZP564J0863	DKFZP564J0863 protein
	i24h	1	Bt.5705.1.S1_at	1.4	0	IL6ST	interleukin 6 signal transducer
	i24h	1	Bt.11166.1.S1_at	1.39	0	STAT3	signal transducer and activator of transcription 3 (acute-phase response factor)
	i24h	1	Bt.12322.1.S1_at	1.39	0	AHCY	S-adenosylhomocysteine hydrolase
	i24h	1	Bt.12453.1.A1_at	1.39	0	SOX4	SRY -box 4
	i24h	1	Bt.22488.1.A1_at	1.39	0	SLC30A6	solute carrier family 30, member 6
	i24h	1	Bt.2626.1.S1_at	1.39	0	CD47	CD47 antigen
	i24h	1	Bt.4303.1.S1_at	1.39	0.0001	ADA	adenosine deaminase
	i24h	1	Bt.4474.1.S1_at	1.39	0	C20orf35	chromosome 20 open reading frame 35
	i24h	1	Bt.4635.1.S1_at	1.39	0	CNN2	calponin 2
	i24h	1	Bt.643.1.S1_at	1.39	0.0002	CCL23	chemokine ligand 23
	i24h	1	Bt.9632.2.S1_at	1.39	0	DMBT1	deleted in malignant brain tumors 1
	i24h	1	Bt.12314.1.S1_at	1.38	0.0012	PFKFB3	6-phosphofructo-2-kinase/fructose-2,6-biphosphatase 3
	i24h	1	Bt.20276.2.A1_at	1.38	0	OACT1	O-acyltransferase domain containing 1
	i24h	1	Bt.20591.2.A1_at	1.38	0	FLJ12505	hypothetical protein FLJ12505
	i24h	1	Bt.22773.1.S1_at	1.38	0	SLC25A19	solute carrier family 25, member 19
	i24h	1	Bt.25462.1.S1_at	1.38	0	CDK6	cyclin-dependent kinase 6
	i24h	1	Bt.7547.1.S1_at	1.38	0.0001	TAL2	T-cell acute lymphocytic leukemia 2
	i24h	1	Bt.8180.3.A1_a_at	1.38	0	CPNE2	copine II
	i24h	1	Bt.9720.1.S1_at	1.37	0	SH3MD2	SH3 multiple domains 2
	i24h	1	Bt.17514.1.S1_at	1.36	0.0008	TNFAIP3	tumor necrosis factor, alpha-induced protein 3
	i24h	1	Bt.1942.1.S1_at	1.36	0.0002	PLAUR	plasminogen activator, urokinase receptor
	i24h	1	Bt.19807.1.S1_at	1.36	0	SCAP2	src family associated phosphoprotein 2
	i24h	1	Bt.21431.1.S1_at	1.36	0.0011	LTB	lymphotoxin beta
	i24h	1	Bt.21732.1.S1_at	1.36	0	RNASET2	ribonuclease T2
	i24h	1	Bt.24098.1.A1_at	1.36	0	IFIH1	interferon induced with helicase C domain 1
	i24h	1	Bt.28321.1.A1_at	1.36	0	D8S2298E	reproduction 8
	i24h	1	Bt.28934.1.S1_at	1.36	0.0006	AREG	amphiregulin
	i24h	1	Bt.4140.1.S1_at	1.36	0.0001	CYBA	cytochrome b-245, alpha polypeptide
	i24h	1	Bt.6146.1.S1_at	1.36	0	KIF21B	kinesin family member 21B
	i24h	1	Bt.9296.1.A1_at	1.36	0	GBP3	guanylate binding protein 3
	i24h	1	Bt.12506.1.S1_at	1.35	0.0002	SERPINE2	serine proteinase inhibitor, clade E, member 2
	i24h	1	Bt.16901.1.A1_at	1.35	0	RAB8B	RAB8B, member RAS oncogene family
	i24h	1	Bt.17777.3.S1_at	1.35	0	OPTN	optineurin
	i24h	1	Bt.25087.1.A1_at	1.35	0	RHOQ	ras homolog gene family, member Q
	i24h	1	Bt.27208.1.S1_at	1.35	0	AGPAT3	1-acylglycerol-3-phosphate O-acyltransferase 3
	i24h	1	Bt.5922.1.S1_at	1.35	0	HOMER2	homer homolog 2
	i24h	1	Bt.6557.1.S1_at	1.35	0	GPSM3	G-protein signalling modulator 3
	i24h	1	Bt.9754.1.S1_at	1.35	0	NQO1	NADH dehydrogenase, quinone 1
	i24h	1	Bt.16271.1.S1_at	1.34	0	CLECSF9	C-type lectin, superfamily member 9
	i24h	1	Bt.17999.3.A1_a_at	1.34	0	ICAM2	intercellular adhesion molecule 2
	i24h	1	Bt.19118.1.A1_at	1.34	0.0001	---	---
	i24h	1	Bt.2174.1.S1_at	1.34	0	FLJ10808	hypothetical protein FLJ10808
	i24h	1	Bt.27563.1.A1_at	1.34	0	OSBPL11	oxysterol binding protein-like 11
	i24h	1	Bt.3841.1.S1_at	1.34	0	CD83	CD83 antigen
	i24h	1	Bt.3880.1.S1_at	1.34	0	MARCKSL1	MARCKS-like 1
	i24h	1	Bt.4773.3.S1_a_at	1.34	0	ATP6V1A	ATPase, H+ transporting, lysosomal 70kDa, V1 subunit A
	i24h	1	Bt.5605.1.S1_at	1.34	0	MARCKS	myristoylated alanine-rich protein kinase C substrate
	i24h	1	Bt.15736.1.S1_at	1.33	0	HA-1	minor histocompatibility antigen HA-1
	i24h	1	Bt.23900.1.A1_at	1.33	0	MFN1	mitofusin 1
	i24h	1	Bt.24531.1.S1_at	1.33	0	IL4R	interleukin 4 receptor
	i24h	1	Bt.27978.1.S1_at	1.33	0	ITGAM	integrin, alpha M
	i24h	1	Bt.3406.1.S1_at	1.33	0	ELF3	E74-like factor 3
	i24h	1	Bt.7176.1.S1_at	1.33	0.0001	SPON1	spondin 1, extracellular matrix protein
	i24h	1	Bt.7640.1.S1_at	1.33	0	GNPDA1	glucosamine-6-phosphate deaminase 1
	i24h	1	Bt.9221.1.A1_at	1.33	0	EHBP1L1	EH domain binding protein 1-like 1
	i24h	1	Bt.13289.1.S1_at	1.32	0.0001	ARID5B	AT rich interactive domain 5B
	i24h	1	Bt.1476.1.S1_at	1.32	0	ADRA2A	adrenergic, alpha-2A-, receptor
	i24h	1	Bt.20156.1.A1_at	1.32	0.0004	KMO	kynurenine 3-monooxygenase
	i24h	1	Bt.20219.2.S1_a_at	1.32	0	PIGT	phosphatidylinositol glycan, class T
	i24h	1	Bt.21482.1.A1_at	1.32	0.0001	PRDM1	PR domain containing 1, with ZNF domain
	i24h	1	Bt.25669.1.S1_at	1.32	0	MCOLN2	mucolipin 2
	i24h	1	Bt.26280.1.S1_at	1.32	0	PHEMX	pan-hematopoietic expression
	i24h	1	Bt.2939.1.A1_at	1.32	0	MOV10	Mov10, Moloney leukemia virus 10, homolog
	i24h	1	Bt.4013.1.S1_at	1.32	0	PAFAH2	platelet-activating factor acetylhydrolase 2, 40kDa
	i24h	1	Bt.4261.1.S1_at	1.32	0	PTK9L	PTK9L protein tyrosine kinase 9-like
	i24h	1	Bt.4817.1.A1_at	1.32	0.0001	CLDN11	claudin 11
	i24h	1	Bt.7171.1.S1_at	1.32	0	TAPBPL	TAP binding protein-like
	i24h	1	Bt.23123.1.S1_at	1.31	0.0001	BHLHB2	basic helix-loop-helix domain containing, class B, 2
	i24h	1	Bt.24884.1.A1_at	1.31	0	CSF2RA	colony stimulating factor 2 receptor, alpha, low-affinity
	i24h	1	Bt.26218.1.A1_at	1.31	0.0001	FLJ31438	hypothetical protein FLJ31438
	i24h	1	Bt.3052.1.S1_at	1.31	0.0004	OCIL	lectin-like NK cell receptor
	i24h	1	Bt.6350.1.A1_at	1.31	0	UBE2H	ubiquitin-conjugating enzyme E2H
	i24h	1	Bt.7318.1.S1_at	1.31	0	TDG	thymine-DNA glycosylase
	i24h	1	Bt.7988.2.S1_at	1.31	0	CUGBP2	CUG triplet repeat, RNA binding protein 2
	i24h	1	Bt.10266.1.S1_at	1.3	0	PSMA1	proteasome subunit, alpha type, 1
	i24h	1	Bt.10893.1.S1_at	1.3	0	GALNAC4S-6ST	B cell RAG associated protein
	i24h	1	Bt.11080.1.S1_at	1.3	0	IL2RG	interleukin 2 receptor, gamma
	i24h	1	Bt.26646.1.S1_at	1.3	0	TM4SF17	transmembrane 4 superfamily member 17
	i24h	1	Bt.27240.2.S1_at	1.3	0.0005	SLCO4A1	solute carrier organic anion transporter family, member 4A1
	i24h	1	Bt.393.1.S1_at	1.3	0	CTSB	cathepsin B
	i24h	1	Bt.4292.1.S1_at	1.3	0	ACTR3	ARP3 actin-related protein 3 homolog
	i24h	1	Bt.7500.1.S1_at	1.3	0	RAB8B	RAB8B, member RAS oncogene family
	i24h	1	Bt.13528.1.A1_at	1.29	0	PSMD12	proteasome 26S subunit, non-ATPase, 12
	i24h	1	Bt.13850.3.S1_a_at	1.29	0	LYPLA1	lysophospholipase I
	i24h	1	Bt.16125.1.A1_at	1.29	0	LOC51136	PTD016 protein
	i24h	1	Bt.17809.2.S1_at	1.29	0	ACTR6	ARP6 actin-related protein 6 homolog
	i24h	1	Bt.20096.2.S1_a_at	1.29	0	FXYD5	FXYD domain containing ion transport regulator 5
	i24h	1	Bt.24539.1.S1_at	1.29	0	MGC20235	hypothetical protein MGC20235
	i24h	1	Bt.6715.1.A1_at	1.29	0	HSPC117	hypothetical protein HSPC117
	i24h	1	Bt.7031.1.A1_at	1.29	0	CRLF3	cytokine receptor-like factor 3
	i24h	1	Bt.13130.1.S1_at	1.28	0	CD40	CD40 antigen
	i24h	1	Bt.2174.2.A1_at	1.28	0	FLJ10808	hypothetical protein FLJ10808
	i24h	1	Bt.25437.1.A1_at	1.28	0	ILT8	leukocyte immunoglobulin-like receptor, subfamily B, member 6
	i24h	1	Bt.5517.1.S1_at	1.28	0	CNP	2',3'-cyclic nucleotide 3' phosphodiesterase
	i24h	1	Bt.8345.1.S1_at	1.28	0	LEPROT	leptin receptor overlapping transcript
	i24h	1	Bt.865.1.S1_at	1.28	0	LOC257106	hypothetical protein LOC257106
	i24h	1	Bt.10230.2.A1_at	1.27	0.0001	MLSTD2	male sterility domain containing 2
	i24h	1	Bt.2070.1.A1_at	1.27	0.0003	DUSP10	dual specificity phosphatase 10
	i24h	1	Bt.25303.1.A1_at	1.27	0	GBP2	guanylate binding protein 2, interferon-inducible
	i24h	1	Bt.28506.1.A1_at	1.27	0	UCK2	uridine-cytidine kinase 2
	i24h	1	Bt.4541.3.S1_a_at	1.27	0	FLJ32332	likely ortholog of mouse protein phosphatase 2C eta
	i24h	1	Bt.5296.1.S1_at	1.27	0	SQRDL	sulfide quinone reductase-like
	i24h	1	Bt.14624.2.S1_at	1.26	0	PSMD14	proteasome 26S subunit, non-ATPase, 14
	i24h	1	Bt.4424.1.S1_at	1.26	0	EIF4E3	eukaryotic translation initiation factor 4E member 3
	i24h	1	Bt.12196.2.A1_at	1.25	0	PTPRC	protein tyrosine phosphatase, receptor type, C
	i24h	1	Bt.13318.2.S1_a_at	1.25	0	DKFZp564J157	DKFZp564J157 protein
	i24h	1	Bt.1484.1.S1_at	1.25	0	GALNT2	UDP-N-acetyl-alpha-D-galactosamine:polypeptide N-acetylgalactosaminyltransferase 2
	i24h	1	Bt.17910.1.A1_at	1.25	0	CORO2A	coronin, actin binding protein, 2A
	i24h	1	Bt.19227.2.A1_at	1.25	0	ATP2B1	ATPase, Ca++ transporting, plasma membrane 1
	i24h	1	Bt.20532.1.S1_at	1.25	0.0003	PSMB9	proteasome subunit, beta type, 9
	i24h	1	Bt.21054.1.A1_at	1.25	0	PDE8A	phosphodiesterase 8A
	i24h	1	Bt.26700.1.S1_at	1.25	0.0003	HNMT	histamine N-methyltransferase
	i24h	1	Bt.27858.1.A1_at	1.25	0	TMED5	transmembrane emp24 protein transport domain containing 5
	i24h	1	Bt.28259.1.S1_at	1.25	0	FLJ13576	hypothetical protein FLJ13576
	i24h	1	Bt.9179.1.A1_at	1.25	0	C17orf27	chromosome 17 open reading frame 27
	i24h	1	Bt.10014.1.S1_at	1.24	0	KIAA0963	KIAA0963
	i24h	1	Bt.10884.1.S1_at	1.24	0	CDK6	cyclin-dependent kinase 6
	i24h	1	Bt.12375.1.S1_at	1.24	0	ASXL1	additional sex combs like 1
	i24h	1	Bt.20785.2.S1_at	1.24	0	IFI44	interferon-induced protein 44
	i24h	1	Bt.26417.1.A1_at	1.24	0.0007	APG5L	APG5 autophagy 5-like
	i24h	1	Bt.29657.1.S1_at	1.24	0	---	---
	i24h	1	Bt.5197.1.S1_at	1.24	0	G3BP	Ras-GTPase-activating protein SH3-domain-binding protein
	i24h	1	Bt.5237.1.S1_at	1.24	0	IGFBP4	insulin-like growth factor binding protein 4
	i24h	1	Bt.9820.1.S1_at	1.24	0	FLJ10407	hypothetical protein FLJ10407
	i24h	1	Bt.13331.2.S1_a_at	1.23	0	TANK	TRAF family member-associated NFKB activator
	i24h	1	Bt.15534.1.S1_a_at	1.23	0	K-ALPHA-1	tubulin, alpha, ubiquitous
	i24h	1	Bt.18638.1.S1_at	1.23	0.0001	GTF2H3	general transcription factor IIH, polypeptide 3, 34kDa
	i24h	1	Bt.19406.1.A1_at	1.23	0	BCL2A1	BCL2-related protein A1
	i24h	1	Bt.5408.1.A1_at	1.23	0.0003	UCHL1	ubiquitin carboxyl-terminal esterase L1
	i24h	1	Bt.8796.1.S1_at	1.23	0	ITGA4	integrin, alpha 4
	i24h	1	Bt.11769.1.A1_at	1.22	0	TXNRD1	thioredoxin reductase 1
	i24h	1	Bt.13553.2.S1_at	1.22	0	SPCS3	signal peptidase complex subunit 3 homolog
	i24h	1	Bt.21002.1.S1_at	1.22	0	DRD5	dopamine receptor D5
	i24h	1	Bt.22740.1.A1_at	1.22	0	C1GALT1	core 1 synthase, glycoprotein-N-acetylgalactosamine 3-beta-galactosyltransferase, 1
	i24h	1	Bt.23399.1.S1_at	1.22	0	PKM2	pyruvate kinase, muscle
	i24h	1	Bt.29486.1.A1_at	1.22	0	---	---
	i24h	1	Bt.4018.1.S2_at	1.22	0	ARRB1	arrestin, beta 1
	i24h	1	Bt.11993.1.S1_at	1.21	0	DHRS8	dehydrogenase/reductase member 8
	i24h	1	Bt.16263.1.A1_s_at	1.21	0	LCHN	LCHN protein
	i24h	1	Bt.22362.1.S1_at	1.21	0	SH3KBP1	SH3-domain kinase binding protein 1
	i24h	1	Bt.25412.1.A1_at	1.21	0	NUSAP1	nucleolar and spindle associated protein 1
	i24h	1	Bt.28297.1.A1_at	1.21	0	IREB2	iron-responsive element binding protein 2
	i24h	1	Bt.3898.1.S1_at	1.21	0	IDH3A	isocitrate dehydrogenase 3 alpha
	i24h	1	Bt.4149.1.S1_at	1.21	0	PTPN6	protein tyrosine phosphatase, non-receptor type 6
	i24h	1	Bt.4541.1.S1_at	1.21	0	FLJ32332	likely ortholog of mouse protein phosphatase 2C eta
	i24h	1	Bt.6219.1.S1_at	1.21	0	NINJ1	ninjurin 1
	i24h	1	Bt.8718.1.S1_at	1.21	0	KIAA0247	KIAA0247
	i24h	1	Bt.9030.1.S1_at	1.21	0	TLR4	toll-like receptor 4
	i24h	1	Bt.9147.1.A1_at	1.21	0	MEP50	methylosome protein 50
	i24h	1	Bt.16087.1.S1_at	1.2	0	NID2	nidogen 2
	i24h	1	Bt.1729.1.A1_at	1.2	0	FTL	ferritin, light polypeptide
	i24h	1	Bt.1770.2.A1_at	1.2	0	D2S448	Melanoma associated gene
	i24h	1	Bt.22803.1.S2_at	1.2	0	TUBB	tubulin, beta polypeptide
	i24h	1	Bt.23438.1.S1_at	1.2	0	ANTXR2	anthrax toxin receptor 2
	i24h	1	Bt.28662.1.A1_at	1.2	0.0002	RAB27B	RAB27B, member RAS oncogene family
	i24h	1	Bt.29715.1.S1_at	1.2	0.0001	PTPRC	protein tyrosine phosphatase, receptor type, C
	i24h	1	Bt.3015.2.S1_at	1.2	0	LHFPL2	lipoma HMGIC fusion partner-like 2
	i24h	1	Bt.5413.2.S1_at	1.2	0	GBA	glucosidase, beta; acid
	i24h	1	Bt.6303.1.S1_at	1.2	0	NISCH	nischarin
	i24h	1	Bt.6851.1.S1_at	1.2	0.0015	B4GALT5	UDP-Gal:betaGlcNAc beta 1,4- galactosyltransferase, polypeptide 5
	i24h	1	Bt.8308.2.S1_at	1.2	0	NRP2	neuropilin 2
	i24h	1	Bt.11599.1.S1_at	1.19	0.0001	SEMA6A	sema domain, transmembrane domain, and cytoplasmic domain, 6A
	i24h	1	Bt.13983.1.A1_at	1.19	0	LYRIC	LYRIC/3D3
	i24h	1	Bt.15896.1.S1_at	1.19	0	HSPA14	heat shock 70kDa protein 14
	i24h	1	Bt.16058.1.A1_at	1.19	0	CYP1B1	cytochrome P450, family 1, subfamily B, polypeptide 1
	i24h	1	Bt.17693.1.S1_at	1.19	0	BRMS1L	breast cancer metastasis-suppressor 1-like
	i24h	1	Bt.24927.1.A1_at	1.19	0	ARHGEF6	Rac/Cdc42 guanine nucleotide exchange factor 6
	i24h	1	Bt.27421.1.S1_at	1.19	0	ARHGEF2	rho/rac guanine nucleotide exchange factor 2
	i24h	1	Bt.28366.1.A1_at	1.19	0	ECT2	epithelial cell transforming sequence 2 oncogene
	i24h	1	Bt.28509.1.S1_at	1.19	0	LCHN	LCHN protein
	i24h	1	Bt.29377.1.S1_at	1.19	0	VASP	vasodilator-stimulated phosphoprotein
	i24h	1	Bt.7632.1.S1_a_at	1.19	0	HEM1	hematopoietic protein 1
	i24h	1	Bt.1345.1.S1_at	1.18	0	F2RL2	coagulation factor II receptor-like 2
	i24h	1	Bt.13983.3.S1_at	1.18	0	LYRIC	LYRIC/3D3
	i24h	1	Bt.15729.1.S1_at	1.18	0.0001	PSME2	proteasome activator subunit 2
	i24h	1	Bt.15794.1.S1_at	1.18	0	MBD2	methyl-CpG binding domain protein 2
	i24h	1	Bt.20297.1.S1_at	1.18	0	MYD88	myeloid differentiation primary response gene
	i24h	1	Bt.5413.3.A1_a_at	1.18	0	GBA	glucosidase, beta; acid
	i24h	1	Bt.9448.1.S1_at	1.18	0	TPM3	tropomyosin 3
	i24h	1	Bt.10196.1.A1_at	1.17	0.0008	DKK4	dickkopf homolog 4
	i24h	1	Bt.10831.1.S1_at	1.17	0	LYN	v-yes-1 Yamaguchi sarcoma viral related oncogene homolog
	i24h	1	Bt.16811.1.A1_at	1.17	0	DECR2	2,4-dienoyl CoA reductase 2, peroxisomal
	i24h	1	Bt.17311.2.S1_at	1.17	0	RP2	retinitis pigmentosa 2
	i24h	1	Bt.17732.1.A1_at	1.17	0	ZNF668	zinc finger protein 668
	i24h	1	Bt.17755.1.A1_at	1.17	0	SART2	squamous cell carcinoma antigen recognized by T cells 2
	i24h	1	Bt.20253.2.S1_at	1.17	0	FLJ21168	hypothetical protein FLJ21168
	i24h	1	Bt.2344.1.S1_at	1.17	0	PSEN2	presenilin 2
	i24h	1	Bt.27681.1.A1_at	1.17	0	TRIM36	tripartite motif-containing 36
	i24h	1	Bt.3566.1.A1_at	1.17	0	RGS2	regulator of G-protein signalling 2, 24kDa
	i24h	1	Bt.3890.1.S1_at	1.17	0	TNFRSF1A	tumor necrosis factor receptor superfamily, member 1A
	i24h	1	Bt.409.1.S1_at	1.17	0.0001	GNG5	guanine nucleotide binding protein, gamma 5
	i24h	1	Bt.4398.1.S1_at	1.17	0.0007	EDN1	endothelin 1
	i24h	1	Bt.5326.2.S1_at	1.17	0	BTG2	BTG family, member 2
	i24h	1	Bt.8624.2.S1_at	1.17	0.0002	ARG2	arginase, type II
	i24h	1	Bt.8766.1.S1_at	1.17	0	ASAH1	N-acylsphingosine amidohydrolase 1
	i24h	1	Bt.9309.1.A1_at	1.17	0	NFKB1	nuclear factor of kappa light polypeptide gene enhancer in B-cells 1
	i24h	1	Bt.9828.1.S1_at	1.17	0	HINT3	histidine triad nucleotide binding protein 3
	i24h	1	Bt.1027.1.S1_at	1.16	0	PRKCD	protein kinase C, delta
	i24h	1	Bt.12030.2.S1_at	1.16	0	ACTN4	actinin, alpha 4
	i24h	1	Bt.12350.1.S1_at	1.16	0	WBSCR17	Williams-Beuren syndrome chromosome region 17
	i24h	1	Bt.15692.1.A1_at	1.16	0.0003	IBRDC3	IBR domain containing 3
	i24h	1	Bt.19126.1.A1_at	1.16	0	---	---
	i24h	1	Bt.19965.1.S1_at	1.16	0.0002	ARMCX3	armadillo repeat containing, X-linked 3
	i24h	1	Bt.21680.2.S1_at	1.16	0	PIR	pirin
	i24h	1	Bt.22078.1.S1_at	1.16	0	ATP6AP2	ATPase, H+ transporting, lysosomal accessory protein 2
	i24h	1	Bt.22739.1.A1_at	1.16	0	SOCS4	suppressor of cytokine signaling 4
	i24h	1	Bt.2641.1.S1_at	1.16	0	RAB27A	RAB27A, member RAS oncogene family
	i24h	1	Bt.5445.2.A1_at	1.16	0	TUBB2	tubulin, beta 2
	i24h	1	Bt.648.2.S1_at	1.16	0	LRRFIP1	leucine rich repeat interacting protein 1
	i24h	1	Bt.9527.1.A1_at	1.16	0.0002	KLF10	Kruppel-like factor 10
	i24h	1	Bt.11259.1.S1_at	1.15	0	ISG12(A)	similar to putative ISG12(a) protein
	i24h	1	Bt.16708.1.S1_at	1.15	0.0001	ATXN1	ataxin 1
	i24h	1	Bt.19687.2.S1_at	1.15	0	SDAD1	SDA1 domain containing 1
	i24h	1	Bt.22344.1.S1_at	1.15	0	BHLHB2	basic helix-loop-helix domain containing, class B, 2
	i24h	1	Bt.24479.1.S1_at	1.15	0	MAPKAPK2	mitogen-activated protein kinase-activated protein kinase 2
	i24h	1	Bt.24636.2.S1_at	1.15	0	PAX8	paired box gene 8
	i24h	1	Bt.26005.1.A1_at	1.15	0	CRK7	CDC2-related protein kinase 7
	i24h	1	Bt.26397.1.A1_at	1.15	0	ARRB1	arrestin, beta 1
	i24h	1	Bt.284.1.S1_at	1.15	0	FCGR1A	Fc fragment of IgG, high affinity Ia, receptor for
	i24h	1	Bt.28559.1.S1_a_at	1.15	0	DNASE1L1	deoxyribonuclease I-like 1
	i24h	1	Bt.29614.1.A1_at	1.15	0	LAMC2	laminin, gamma 2
	i24h	1	Bt.4896.3.S1_a_at	1.15	0	PA2G4	proliferation-associated 2G4, 38kDa
	i24h	1	Bt.5200.1.S1_at	1.15	0	DDX39	DEAD box polypeptide 39
	i24h	1	Bt.6837.2.S1_at	1.15	0.0003	RFFL	fring
	i24h	1	Bt.7281.1.S1_at	1.15	0	ELOVL5	ELOVL family member 5, elongation of long chain fatty acids
	i24h	1	Bt.9516.1.S1_at	1.15	0	CDC37L1	cell division cycle 37 homolog -like 1
	i24h	1	Bt.9821.1.S1_at	1.15	0.0001	AASDHPPT	aminoadipate-semialdehyde dehydrogenase-phosphopantetheinyl transferase
	i24h	1	Bt.18928.1.A1_at	1.14	0	EIF4E3	eukaryotic translation initiation factor 4E member 3
	i24h	1	Bt.2070.2.A1_at	1.14	0	DUSP10	dual specificity phosphatase 10
	i24h	1	Bt.21685.1.A1_at	1.14	0	OPRM1	opioid receptor, mu 1
	i24h	1	Bt.26833.1.S1_at	1.14	0	PARVG	parvin, gamma
	i24h	1	Bt.26968.1.S1_at	1.14	0	PLXNC1	plexin C1
	i24h	1	Bt.27836.1.S1_at	1.14	0	FLJ23441	hypothetical protein FLJ23441
	i24h	1	Bt.28142.1.S1_at	1.14	0.0002	SLC24A2	solute carrier family 24, member 2
	i24h	1	Bt.3015.1.A1_at	1.14	0	LHFPL2	lipoma HMGIC fusion partner-like 2
	i24h	1	Bt.6391.1.A1_at	1.14	0	C6orf79	chromosome 6 open reading frame 79
	i24h	1	Bt.7707.1.S1_at	1.14	0	CCM2	cerebral cavernous malformation 2
	i24h	1	Bt.7963.1.S1_at	1.14	0	EHD1	EH-domain containing 1
	i24h	1	Bt.10077.1.S2_at	1.13	0	IRF1	interferon regulatory factor 1
	i24h	1	Bt.11304.1.S1_at	1.13	0	PNKD	paroxysmal nonkinesiogenic dyskinesia
	i24h	1	Bt.13284.1.A1_at	1.13	0	RNF19	ring finger protein 19
	i24h	1	Bt.17729.1.A1_at	1.13	0	IFI44	interferon-induced protein 44
	i24h	1	Bt.4453.1.S1_at	1.13	0	AKNA	AT-hook transcription factor
	i24h	1	Bt.9064.1.S1_at	1.13	0	STAT1	signal transducer and activator of transcription 1, 91kDa
	i24h	1	Bt.9086.1.S1_at	1.13	0	AP1S1	adaptor-related protein complex 1, sigma 1 subunit
	i24h	1	Bt.10152.1.A1_at	1.12	0	PLSCR2	phospholipid scramblase 2
	i24h	1	Bt.11875.1.S1_at	1.12	0.0001	BIN2	bridging integrator 2
	i24h	1	Bt.15545.1.S1_at	1.12	0	EIF4A1	eukaryotic translation initiation factor 4A, isoform 1
	i24h	1	Bt.16032.1.S1_at	1.12	0.0001	ANXA1	annexin A1
	i24h	1	Bt.17384.2.S1_at	1.12	0.0001	DKFZp547A023	hypothetical protein DKFZp547A023
	i24h	1	Bt.19996.1.A1_at	1.12	0	ZDHHC21	zinc finger, DHHC domain containing 21
	i24h	1	Bt.22380.1.S1_at	1.12	0	GPR133	G protein-coupled receptor 133
	i24h	1	Bt.23218.1.S1_at	1.12	0	CTSK	cathepsin K
	i24h	1	Bt.24292.1.S1_at	1.12	0	ACOX1	acyl-Coenzyme A oxidase 1, palmitoyl
	i24h	1	Bt.2575.1.S1_at	1.12	0	PSME1	proteasome activator subunit 1
	i24h	1	Bt.27197.1.S1_at	1.12	0	GCN5L2	GCN5 general control of amino-acid synthesis 5-like 2
	i24h	1	Bt.4750.1.S1_at	1.12	0	TKT	transketolase
	i24h	1	Bt.7671.1.S1_at	1.12	0.0015	IFITM3	interferon induced transmembrane protein 3
	i24h	1	Bt.9225.1.A1_at	1.12	0	HK3	hexokinase 3
	i24h	1	Bt.9781.1.S1_at	1.12	0	EGFL5	EGF-like-domain, multiple 5
	i24h	1	Bt.1068.1.A1_at	1.11	0	MYBPH	myosin binding protein H
	i24h	1	Bt.10933.1.S1_at	1.11	0.0006	FYB	FYN binding protein
	i24h	1	Bt.24069.1.A1_at	1.11	0.0004	---	---
	i24h	1	Bt.24778.1.S1_at	1.11	0	USP32	ubiquitin specific protease 32
	i24h	1	Bt.9122.1.A1_at	1.11	0.0001	ITGA4	integrin, alpha 4
	i24h	1	Bt.1154.1.S1_at	1.1	0	WDR1	WD repeat domain 1
	i24h	1	Bt.12551.1.S1_at	1.1	0	FLJ10534	hypothetical protein FLJ10534
	i24h	1	Bt.17184.1.A1_at	1.1	0	CT160	NOT_AVAILABLE
	i24h	1	Bt.18689.2.A1_at	1.1	0.0002	ARSB	arylsulfatase B
	i24h	1	Bt.18817.2.A1_at	1.1	0	C1orf16	chromosome 1 open reading frame 16
	i24h	1	Bt.19933.1.S1_at	1.1	0	FUBP1	far upstream element binding protein 1
	i24h	1	Bt.21331.1.A1_at	1.1	0	CCR5	chemokine receptor 5
	i24h	1	Bt.21593.1.A1_at	1.1	0	ABCB7	ATP-binding cassette, sub-family B, member 7
	i24h	1	Bt.22480.1.A1_at	1.1	0	SLC35E3	solute carrier family 35, member E3
	i24h	1	Bt.23853.1.S1_at	1.1	0	FES	feline sarcoma oncogene
	i24h	1	Bt.24200.1.S1_at	1.1	0.0001	FLJ10747	hypothetical protein FLJ10747
	i24h	1	Bt.24790.2.A1_at	1.1	0	PTPRG	protein tyrosine phosphatase, receptor type, G
	i24h	1	Bt.27263.1.A1_at	1.1	0	ZNF217	zinc finger protein 217
	i24h	1	Bt.28508.1.S1_at	1.1	0	PRKAA1	protein kinase, AMP-activated, alpha 1 catalytic subunit
	i24h	1	Bt.3350.1.A1_at	1.1	0	UBE2R2	ubiquitin-conjugating enzyme E2R 2
	i24h	1	Bt.5499.1.S1_at	1.1	0	CAPG	capping protein, gelsolin-like
	i24h	1	Bt.6777.1.S1_at	1.1	0	WTAP	Wilms tumor 1 associated protein
	i24h	1	Bt.8870.3.S1_at	1.1	0	CGI-119	CGI-119 protein
	i24h	1	Bt.9571.2.S1_a_at	1.1	0.0011	RBM3	RNA binding motif protein 3
	i24h	1	Bt.9768.1.S1_at	1.1	0.0007	FAM3C	family with sequence similarity 3, member C
	i24h	1	Bt.11264.1.S1_at	1.09	0	IHPK2	inositol hexaphosphate kinase 2
	i24h	1	Bt.16342.1.A1_at	1.09	0	---	---
	i24h	1	Bt.18756.1.S1_at	1.09	0	CDC42SE2	CDC42 small effector 2
	i24h	1	Bt.22570.1.S1_at	1.09	0	PSMC6	proteasome 26S subunit, ATPase, 6
	i24h	1	Bt.23389.1.S1_at	1.09	0	GNS	glucosamine -6-sulfatase
	i24h	1	Bt.24191.1.A1_at	1.09	0	KIAA0877	KIAA0877 protein
	i24h	1	Bt.26963.1.S1_at	1.09	0	HSH2D	hematopoietic SH2 domain containing
	i24h	1	Bt.28207.1.S1_at	1.09	0.0001	RNF19	ring finger protein 19
	i24h	1	Bt.28224.1.A1_at	1.09	0	GALNT1	UDP-N-acetyl-alpha-D-galactosamine:polypeptide N-acetylgalactosaminyltransferase 1
	i24h	1	Bt.4271.3.A1_at	1.09	0	CD58	CD58 antigen,
	i24h	1	Bt.5626.3.S1_at	1.09	0	KNS2	kinesin 2 60/70kDa
	i24h	1	Bt.9662.1.S1_at	1.09	0	PTGER4	prostaglandin E receptor 4
	i24h	1	Bt.10997.2.S1_at	1.08	0	DFFA	DNA fragmentation factor, 45kDa, alpha polypeptide
	i24h	1	Bt.11164.1.S1_at	1.08	0.0004	FGD2	FYVE, RhoGEF and PH domain containing 2
	i24h	1	Bt.15865.1.S1_at	1.08	0.0002	PSMB8	proteasome subunit, beta type, 8
	i24h	1	Bt.16142.2.S1_at	1.08	0	YWHAG	tyrosine 3-monooxygenase/tryptophan 5-monooxygenase activation protein, gamma polypeptide
	i24h	1	Bt.17932.2.S1_a_at	1.08	0	CCNL1	cyclin L1
	i24h	1	Bt.18623.1.A1_at	1.08	0.0001	MAPRE2	microtubule-associated protein, RP/EB family, member 2
	i24h	1	Bt.2110.1.S1_at	1.08	0	DPP3	dipeptidylpeptidase 3
	i24h	1	Bt.21154.2.S1_at	1.08	0.0002	STK4	serine/threonine kinase 4
	i24h	1	Bt.22773.2.S1_at	1.08	0	SLC25A19	solute carrier family 25, member 19
	i24h	1	Bt.23853.3.S1_a_at	1.08	0	FES	feline sarcoma oncogene
	i24h	1	Bt.25448.1.A1_at	1.08	0	FLJ34389	hypothetical protein FLJ34389
	i24h	1	Bt.3541.1.S1_at	1.08	0	RBMS1	RNA binding motif, single stranded interacting protein 1
	i24h	1	Bt.3948.1.S1_at	1.08	0	CDH3	cadherin 3, type 1, P-cadherin
	i24h	1	Bt.5321.1.S1_at	1.08	0	FTH1	ferritin, heavy polypeptide 1
	i24h	1	Bt.6777.2.S1_at	1.08	0	WTAP	Wilms tumor 1 associated protein
	i24h	1	Bt.6846.1.S1_at	1.08	0	ARPC2	actin related protein 2/3 complex, subunit 2, 34kDa
	i24h	1	Bt.12745.1.A1_at	1.07	0	ANTXR2	anthrax toxin receptor 2
	i24h	1	Bt.13689.1.A1_at	1.07	0	PIK3CD	phosphoinositide-3-kinase, catalytic, delta polypeptide
	i24h	1	Bt.1543.1.A1_at	1.07	0	PBEF1	pre-B-cell colony enhancing factor 1
	i24h	1	Bt.20082.1.S1_at	1.07	0	MOCS2	molybdenum cofactor synthesis 2
	i24h	1	Bt.22130.1.S1_at	1.07	0	IFIT5	interferon-induced protein with tetratricopeptide repeats 5
	i24h	1	Bt.23233.2.S1_at	1.07	0	USP18	ubiquitin specific protease 18
	i24h	1	Bt.23380.2.S1_at	1.07	0	HNRPA1	heterogeneous nuclear ribonucleoprotein A1
	i24h	1	Bt.28749.1.S1_at	1.07	0	SEPHS1	selenophosphate synthetase 1
	i24h	1	Bt.9570.1.S1_at	1.07	0	TNFAIP2	tumor necrosis factor, alpha-induced protein 2
	i24h	1	Bt.11245.1.S1_at	1.06	0	NID67	putative small membrane protein NID67
	i24h	1	Bt.12112.1.S1_at	1.06	0.0001	TMEM16F	transmembrane protein 16F
	i24h	1	Bt.14987.1.A1_at	1.06	0	ATP6AP2	ATPase, H+ transporting, lysosomal accessory protein 2
	i24h	1	Bt.16238.1.S1_a_at	1.06	0.0001	MAP3K6	mitogen-activated protein kinase kinase kinase 6
	i24h	1	Bt.21331.2.S1_at	1.06	0	CCR5	chemokine receptor 5
	i24h	1	Bt.24308.1.A1_at	1.06	0.0002	SH3MD2	SH3 multiple domains 2
	i24h	1	Bt.8355.1.S1_at	1.06	0	HNRPH2	heterogeneous nuclear ribonucleoprotein H2
	i24h	1	Bt.884.1.S1_at	1.06	0.0001	FER1L3	fer-1-like 3, myoferlin
	i24h	1	Bt.8971.1.A1_a_at	1.06	0	WAS	Wiskott-Aldrich syndrome
	i24h	1	Bt.9468.1.S1_at	1.06	0	SYK	spleen tyrosine kinase
	i24h	1	Bt.1736.1.A1_at	1.05	0.0002	SOCS1	suppressor of cytokine signaling 1
	i24h	1	Bt.17703.2.A1_at	1.05	0.0003	EAF2	ELL associated factor 2
	i24h	1	Bt.18415.1.A1_at	1.05	0	FLJ11171	hypothetical protein FLJ11171
	i24h	1	Bt.23161.2.A1_at	1.05	0.0004	HSPA1B	heat shock 70kDa protein 1B
	i24h	1	Bt.23488.1.S1_at	1.05	0	PFC	properdin P factor, complement
	i24h	1	Bt.26691.1.S1_a_at	1.05	0	TNFSF13	tumor necrosis factor superfamily, member 13
	i24h	1	Bt.26851.1.S1_at	1.05	0.0001	DRAM	damage-regulated autophagy modulator
	i24h	1	Bt.272.1.S1_at	1.05	0.0006	PIM1	pim-1 oncogene
	i24h	1	Bt.28914.1.A1_at	1.05	0	RP2	retinitis pigmentosa 2
	i24h	1	Bt.29516.1.S1_at	1.05	0	DKFZp564J157	DKFZp564J157 protein
	i24h	1	Bt.4049.1.S1_at	1.05	0	ARMCX6	armadillo repeat containing, X-linked 6
	i24h	1	Bt.5149.1.S1_at	1.05	0.0001	AK3	adenylate kinase 3
	i24h	1	Bt.5278.2.S1_at	1.05	0	BCS1L	BCS1-like
	i24h	1	Bt.8820.2.S1_at	1.05	0	HCLS1	hematopoietic cell-specific Lyn substrate 1
	i24h	1	Bt.9207.1.S1_at	1.05	0	MSN	moesin
	i24h	1	Bt.10942.1.S1_at	1.04	0	KIAA1949	KIAA1949
	i24h	1	Bt.16082.1.S1_at	1.04	0	C1QBP	complement component 1, q subcomponent binding protein
	i24h	1	Bt.1774.1.S1_at	1.04	0	MYO9B	myosin IXB
	i24h	1	Bt.18251.2.A1_at	1.04	0	BMP2K	BMP2 inducible kinase
	i24h	1	Bt.18509.1.A1_at	1.04	0	---	---
	i24h	1	Bt.20176.1.S1_at	1.04	0	CCT5	chaperonin containing TCP1, subunit 5
	i24h	1	Bt.20573.1.S1_at	1.04	0.0003	MBNL1	muscleblind-like
	i24h	1	Bt.2294.1.S1_a_at	1.04	0	UBE1L	ubiquitin-activating enzyme E1-like
	i24h	1	Bt.24961.2.S1_at	1.04	0	LOC91801	hypothetical protein BC015183
	i24h	1	Bt.25441.1.A1_s_at	1.04	0	MFAP1	microfibrillar-associated protein 1
	i24h	1	Bt.26446.1.S1_at	1.04	0.0002	ATE1	arginyltransferase 1
	i24h	1	Bt.29263.1.S1_at	1.04	0	AD-003	AD-003 protein
	i24h	1	Bt.3135.1.A1_at	1.04	0	BRD7	bromodomain containing 7
	i24h	1	Bt.641.1.S1_at	1.04	0.0001	PSMA2	proteasome subunit, alpha type, 2
	i24h	1	Bt.9169.1.A1_at	1.04	0	NOTCH2	Notch homolog 2
	i24h	1	Bt.1548.1.S1_at	1.03	0.0002	IFI30	interferon, gamma-inducible protein 30
	i24h	1	Bt.19613.1.S1_at	1.03	0.0002	FAM3C	family with sequence similarity 3, member C
	i24h	1	Bt.21678.1.S1_at	1.03	0	TAPBP	TAP binding protein
	i24h	1	Bt.21877.1.S1_at	1.03	0	PIGF	phosphatidylinositol glycan, class F
	i24h	1	Bt.24715.1.S1_at	1.03	0.0001	ARHGAP15	Rho GTPase activating protein 15
	i24h	1	Bt.24903.1.A1_at	1.03	0.0012	PEX11A	peroxisomal biogenesis factor 11A
	i24h	1	Bt.27239.1.A1_at	1.03	0	FLJ34389	hypothetical protein FLJ34389
	i24h	1	Bt.27759.2.S1_at	1.03	0	INDO	indoleamine-pyrrole 2,3 dioxygenase
	i24h	1	Bt.6279.1.A1_at	1.03	0.0006	MYO6	myosin VI
	i24h	1	Bt.8152.2.S1_at	1.03	0	RIPX	rap2 interacting protein x
	i24h	1	Bt.9167.1.S1_at	1.03	0	IQSEC1	IQ motif and Sec7 domain 1
	i24h	1	Bt.9589.1.S1_at	1.03	0	TPM4	tropomyosin 4
	i24h	1	Bt.11409.1.A1_a_at	1.02	0	MAP4K4	mitogen-activated protein kinase kinase kinase kinase 4
	i24h	1	Bt.12613.1.S1_at	1.02	0.0003	KLF6	Kruppel-like factor 6
	i24h	1	Bt.17465.1.S1_at	1.02	0	RHBDL2	rhomboid, veinlet-like 2
	i24h	1	Bt.19824.1.A1_at	1.02	0	FLJ14213	hypothetical protein FLJ14213
	i24h	1	Bt.20163.2.S1_a_at	1.02	0	PPIL1	peptidylprolyl isomerase -like 1
	i24h	1	Bt.22323.1.A1_a_at	1.02	0	RASSF5	Ras association domain family 5
	i24h	1	Bt.24157.1.A1_at	1.02	0	DKFZP564O0823	DKFZP564O0823 protein
	i24h	1	Bt.24506.1.S1_at	1.02	0	CHIC2	cysteine-rich hydrophobic domain 2
	i24h	1	Bt.27012.1.A1_at	1.02	0	PLCL2	phospholipase C-like 2
	i24h	1	Bt.28243.1.S1_a_at	1.02	0	VNN1	vanin 1
	i24h	1	Bt.4311.1.S1_at	1.02	0	GNAI2	guanine nucleotide binding protein, alpha inhibiting activity polypeptide 2
	i24h	1	Bt.6397.2.S1_at	1.02	0.0002	HMGB2	high-mobility group box 2
	i24h	1	Bt.8318.1.S1_at	1.02	0	CD276	CD276 antigen
	i24h	1	Bt.9632.1.S1_a_at	1.02	0	DMBT1	deleted in malignant brain tumors 1
	i24h	1	Bt.13516.1.S1_at	1.01	0.0001	TBXAS1	thromboxane A synthase 1
	i24h	1	Bt.16363.2.A1_at	1.01	0	---	---
	i24h	1	Bt.16930.1.A1_at	1.01	0	BCL3	B-cell CLL/lymphoma 3
	i24h	1	Bt.17713.1.S1_at	1.01	0.0009	PDLIM5	PDZ and LIM domain 5
	i24h	1	Bt.18857.1.A1_at	1.01	0	---	---
	i24h	1	Bt.19881.2.A1_at	1.01	0	CGI-115	CGI-115 protein
	i24h	1	Bt.21593.2.S1_at	1.01	0	ABCB7	ATP-binding cassette, sub-family B, member 7
	i24h	1	Bt.22730.2.S1_at	1.01	0	FGFR1OP2	FGFR1 oncogene partner 2
	i24h	1	Bt.23870.1.S1_at	1.01	0	DERA	2-deoxyribose-5-phosphate aldolase homolog
	i24h	1	Bt.24467.1.S1_at	1.01	0.0002	RSAD2	radical S-adenosyl methionine domain containing 2
	i24h	1	Bt.25720.1.S1_at	1.01	0	FLOT2	flotillin 2
	i24h	1	Bt.26232.2.A1_at	1.01	0.0001	SP100	nuclear antigen Sp100
	i24h	1	Bt.26364.1.A1_at	1.01	0.0001	KIAA1107	KIAA1107 protein
	i24h	1	Bt.2990.1.S1_at	1.01	0.0002	SLCO2A1	solute carrier organic anion transporter family, member 2A1
	i24h	1	Bt.3485.1.S1_at	1.01	0	MANSC1	MANSC domain containing 1
	i24h	1	Bt.4685.1.S1_at	1.01	0	WDFY3	WD repeat and FYVE domain containing 3
	i24h	1	Bt.7728.2.S1_at	1.01	0	DCBLD2	discoidin, CUB and LCCL domain containing 2
	i24h	1	Bt.9081.1.S1_at	1.01	0	SCLY	selenocysteine lyase
	i24h	1	Bt.16125.3.S1_at	1	0.0002	LOC51136	PTD016 protein
	i24h	1	Bt.20443.1.S1_at	1	0	PSMD2	proteasome 26S subunit, non-ATPase, 2
	i24h	1	Bt.27199.1.S1_at	1	0.0002	MKLN1	muskelin 1, intracellular mediator containing kelch motifs
	i24h	1	Bt.8959.1.S1_at	1	0	IKBKG	inhibitor of kappa light polypeptide gene enhancer in B-cells, kinase gamma
	i24h	2	Bt.9360.1.S1_at	7.37	0	S100A8	S100 calcium binding protein A8
	i24h	2	Bt.5878.1.A1_at	6.09	0	SDS	serine dehydratase
	i24h	2	Bt.5878.2.S1_at	5.53	0	SDS	serine dehydratase
	i24h	2	Bt.29824.1.S1_s_at	5.18	0.001	HLA-A	major histocompatibility complex, class I, A
	i24h	2	Bt.5238.1.S1_at	4.73	0	CHI3L1	chitinase 3-like 1
	i24h	2	Bt.2501.1.S1_at	4.71	0	MGC5618	hypothetical protein MGC5618
	i24h	2	Bt.2529.1.S1_at	4.7	0	MT2A	metallothionein 2A
	i24h	2	Bt.27361.1.A1_at	4.43	0	TNFRSF6B	tumor necrosis factor receptor superfamily, member 6b, decoy
	i24h	2	Bt.24181.1.S1_at	4.27	0	LBP	lipopolysaccharide binding protein
	i24h	2	Bt.23042.1.S1_at	4.24	0	MT2A	metallothionein 2A
	i24h	2	Bt.14200.1.A1_at	4.14	0	MT1A	metallothionein 1A
	i24h	2	Bt.2501.2.A1_at	4.07	0	SOD2	superoxide dismutase 2, mitochondrial
	i24h	2	Bt.367.1.S1_at	3.7	0	OLR1	oxidised low density lipoprotein receptor 1
	i24h	2	Bt.17810.1.S1_a_at	3.66	0	RBP1	retinol binding protein 1, cellular
	i24h	2	Bt.27036.1.S1_at	3.63	0	CYP4F2	cytochrome P450, family 4, subfamily F, polypeptide 2
	i24h	2	Bt.4707.1.A1_at	3.62	0	C4BPA	complement component 4 binding protein, alpha
	i24h	2	Bt.8624.1.S1_at	3.55	0	ARG2	arginase, type II
	i24h	2	Bt.982.1.S1_at	3.37	0	SERPINA1	serine proteinase inhibitor, clade A, member 1
	i24h	2	Bt.12610.1.A1_at	3.35	0	CP	ceruloplasmin
	i24h	2	Bt.7625.1.S1_a_at	3.3	0	NCF4	neutrophil cytosolic factor 4, 40kDa
	i24h	2	Bt.27760.1.S1_at	3.27	0	HLA-A	major histocompatibility complex, class I, A
	i24h	2	Bt.3774.1.A1_at	3.25	0	RND1	Rho family GTPase 1
	i24h	2	Bt.29814.1.S1_at	3.22	0	HLA-A	major histocompatibility complex, class I, A
	i24h	2	Bt.8592.1.S1_a_at	3.22	0	C20orf119	chromosome 20 open reading frame 119
	i24h	2	Bt.27822.2.S1_at	3	0	SNX10	sorting nexin 10
	i24h	2	Bt.2600.1.A1_at	2.97	0	---	---
	i24h	2	Bt.29580.1.S1_at	2.97	0.0001	KCNJ15	potassium inwardly-rectifying channel, subfamily J, member 15
	i24h	2	Bt.3980.1.S1_at	2.9	0	SCIN	scinderin
	i24h	2	Bt.10855.1.S1_at	2.88	0	RGS2	regulator of G-protein signalling 2, 24kDa
	i24h	2	Bt.2749.1.S1_at	2.82	0	CDKN1A	cyclin-dependent kinase inhibitor 1A
	i24h	2	Bt.982.1.S1_a_at	2.82	0	SERPINA1	serine proteinase inhibitor, clade A, member 1
	i24h	2	Bt.6406.1.S3_at	2.79	0	CEBPD	CCAAT/enhancer binding protein, delta
	i24h	2	Bt.12295.1.S1_at	2.74	0	PDPN	podoplanin
	i24h	2	Bt.4748.1.S1_at	2.73	0	SOD2	superoxide dismutase 2, mitochondrial
	i24h	2	Bt.17819.2.A1_at	2.67	0	SCNN1G	sodium channel, nonvoltage-gated 1, gamma
	i24h	2	Bt.28022.1.A1_s_at	2.67	0.0003	HLA-A	major histocompatibility complex, class I, A
	i24h	2	Bt.16896.1.A1_at	2.64	0	AGXT2	alanine-glyoxylate aminotransferase 2
	i24h	2	Bt.22080.1.S1_at	2.58	0	FLJ14834	hypothetical protein FLJ14834
	i24h	2	Bt.21603.2.S1_at	2.57	0	RNF121	ring finger protein 121
	i24h	2	Bt.557.1.S1_at	2.56	0	SLC1A1	solute carrier family 1, member 1
	i24h	2	Bt.19349.1.A1_at	2.52	0	GOLGA4	golgi autoantigen, golgin subfamily a, 4
	i24h	2	Bt.17849.2.S1_at	2.51	0	SORL1	sortilin-related receptor, L A repeats-containing
	i24h	2	Bt.26157.1.A1_at	2.5	0	---	---
	i24h	2	Bt.7339.1.S1_at	2.5	0	FLJ10815	amino acid transporter
	i24h	2	Bt.17819.1.S1_at	2.48	0	SCNN1G	sodium channel, nonvoltage-gated 1, gamma
	i24h	2	Bt.27822.1.A1_at	2.45	0	SNX10	sorting nexin 10
	i24h	2	Bt.719.1.A1_at	2.45	0	RBM20	RNA binding motif protein 20
	i24h	2	Bt.17151.1.S1_at	2.44	0	LRRC5	leucine rich repeat containing 5
	i24h	2	Bt.4557.1.S1_at	2.44	0	IFNAR1	interferon receptor 1
	i24h	2	Bt.17036.1.A1_s_at	2.43	0	WARS	tryptophanyl-tRNA synthetase
	i24h	2	Bt.16925.1.A1_at	2.39	0	STEAP	six transmembrane epithelial antigen of the prostate
	i24h	2	Bt.13330.2.A1_at	2.38	0	---	---
	i24h	2	Bt.5050.1.A1_at	2.38	0.0003	CDH16	cadherin 16, KSP-cadherin
	i24h	2	Bt.1489.1.S1_at	2.37	0	---	---
	i24h	2	Bt.11413.1.S1_at	2.36	0	RAB7B	RAB7B, member RAS oncogene family
	i24h	2	Bt.23659.1.S1_at	2.34	0	SLC1A1	solute carrier family 1, member 1
	i24h	2	Bt.9239.1.S1_at	2.32	0	ADORA2B	adenosine A2b receptor
	i24h	2	Bt.12916.1.S1_at	2.3	0	GPX3	glutathione peroxidase 3
	i24h	2	Bt.13330.1.S1_at	2.3	0	PDK4	pyruvate dehydrogenase kinase, isoenzyme 4
	i24h	2	Bt.21071.2.A1_at	2.3	0	SLC26A2	solute carrier family 26, member 2
	i24h	2	Bt.13387.1.S1_at	2.28	0	IF	I factor
	i24h	2	Bt.21071.1.S1_at	2.28	0	SLC26A2	solute carrier family 26, member 2
	i24h	2	Bt.25655.2.A1_at	2.28	0	CYP4F8	cytochrome P450, family 4, subfamily F, polypeptide 8
	i24h	2	Bt.26709.1.S1_at	2.28	0	CPOX	coproporphyrinogen oxidase
	i24h	2	Bt.20104.1.S1_at	2.26	0	SESN1	sestrin 1
	i24h	2	Bt.17849.1.A1_at	2.25	0	SORL1	sortilin-related receptor, L A repeats-containing
	i24h	2	Bt.21055.1.S1_at	2.25	0	MKNK1	MAP kinase interacting serine/threonine kinase 1
	i24h	2	Bt.5259.1.S1_at	2.25	0	HSXIAPAF1	XIAP associated factor-1
	i24h	2	Bt.5382.1.S1_at	2.25	0	NT5C2	5'-nucleotidase, cytosolic II
	i24h	2	Bt.12967.1.A1_s_at	2.21	0.0005	CDH16	cadherin 16, KSP-cadherin
	i24h	2	Bt.2531.1.S1_at	2.21	0	ZNF259	zinc finger protein 259
	i24h	2	Bt.23505.1.S1_at	2.2	0	PDK4	pyruvate dehydrogenase kinase, isoenzyme 4
	i24h	2	Bt.18116.1.S1_at	2.18	0	ZC3HDC1	zinc finger CCCH type domain containing 1
	i24h	2	Bt.22224.1.S1_at	2.16	0	MGC29814	hypothetical protein MGC29814
	i24h	2	Bt.14022.1.S1_at	2.15	0	RNF121	ring finger protein 121
	i24h	2	Bt.15334.1.S1_at	2.14	0	STAT3	signal transducer and activator of transcription 3
	i24h	2	Bt.20409.1.S1_at	2.14	0	PARP9	poly polymerase family, member 9
	i24h	2	Bt.22009.2.S1_a_at	2.13	0	CXCL16	chemokine ligand 16
	i24h	2	Bt.25834.1.A1_at	2.13	0	MELK	maternal embryonic leucine zipper kinase
	i24h	2	Bt.16101.1.S1_at	2.11	0	GNLY	granulysin
	i24h	2	Bt.25471.1.S1_at	2.11	0	ATXN3	ataxin 3
	i24h	2	Bt.25489.1.A1_at	2.11	0	MTAC2D1	membrane targeting C2 domain containing 1
	i24h	2	Bt.2518.1.S1_at	2.07	0	EGFR	epidermal growth factor receptor
	i24h	2	Bt.25471.2.A1_at	2.06	0	ATXN3	ataxin 3
	i24h	2	Bt.6685.1.S1_at	2.05	0	MTHFD2	methylene tetrahydrofolate dehydrogenase, methenyltetrahydrofolate cyclohydrolase
	i24h	2	Bt.23263.1.S1_s_at	2.04	0	HSPCB	heat shock 90kDa protein 1, beta
	i24h	2	Bt.27964.1.A1_at	2.04	0	RCL1	RNA terminal phosphate cyclase-like 1
	i24h	2	Bt.24741.1.S1_at	2.03	0	IFNAR1	interferon receptor 1
	i24h	2	Bt.27645.1.A1_at	2.02	0	C20orf82	chromosome 20 open reading frame 82
	i24h	2	Bt.28500.1.S1_at	2.02	0	TBC1D14	TBC1 domain family, member 14
	i24h	2	Bt.20862.1.A1_at	2	0	MTHFD2	methylene tetrahydrofolate dehydrogenase, methenyltetrahydrofolate cyclohydrolase
	i24h	2	Bt.24859.2.S1_at	2	0	OSMR	oncostatin M receptor
	i24h	2	Bt.16310.1.A1_at	1.99	0.0001	SLC1A2	solute carrier family 1, member 2
	i24h	2	Bt.23905.1.A1_at	1.99	0	MIG-6	mitogen-inducible gene 6
	i24h	2	Bt.13278.2.S1_a_at	1.98	0	TSAP6	dudulin 2
	i24h	2	Bt.22167.2.A1_at	1.98	0	LRRC2	leucine rich repeat containing 2
	i24h	2	Bt.13851.1.S1_at	1.97	0	IL13RA1	interleukin 13 receptor, alpha 1
	i24h	2	Bt.5273.1.S2_at	1.97	0	ITGAV	integrin, alpha V
	i24h	2	Bt.19517.1.S1_at	1.96	0	ERBB3	v-erb-b2 erythroblastic leukemia viral oncogene homolog 3
	i24h	2	Bt.24859.1.A1_at	1.96	0	OSMR	oncostatin M receptor
	i24h	2	Bt.11933.1.S1_at	1.95	0	CDK7	cyclin-dependent kinase 7
	i24h	2	Bt.22665.1.S1_at	1.95	0	IFNAR1	interferon receptor 1
	i24h	2	Bt.13702.1.S1_at	1.93	0	SIAT1	sialyltransferase 1
	i24h	2	Bt.23172.1.S1_at	1.93	0	BAX	BCL2-associated X protein
	i24h	2	Bt.6406.1.S2_at	1.93	0	CEBPD	CCAAT/enhancer binding protein, delta
	i24h	2	Bt.16711.1.A1_at	1.92	0	KIAA1529	KIAA1529
	i24h	2	Bt.5026.1.S1_at	1.92	0	ANXA8	annexin A8
	i24h	2	Bt.14658.1.A1_at	1.9	0.0001	---	---
	i24h	2	Bt.13723.1.S1_at	1.89	0.0001	SULT1B1	sulfotransferase family, cytosolic, 1B, member 1
	i24h	2	Bt.16124.1.A1_at	1.89	0	BPIL2	bactericidal/permeability-increasing protein-like 2
	i24h	2	Bt.4441.1.S1_at	1.89	0	FOSL2	FOS-like antigen 2
	i24h	2	Bt.27605.1.A1_at	1.87	0	KCNJ15	potassium inwardly-rectifying channel, subfamily J, member 15
	i24h	2	Bt.16725.2.A1_at	1.86	0	UBE2L6	ubiquitin-conjugating enzyme E2L 6
	i24h	2	Bt.23604.1.S1_at	1.86	0	BZW1	basic leucine zipper and W2 domains 1
	i24h	2	Bt.26709.2.A1_at	1.86	0	CPOX	coproporphyrinogen oxidase
	i24h	2	Bt.28383.1.S1_at	1.86	0.0001	GNLY	granulysin
	i24h	2	Bt.2841.2.S1_a_at	1.85	0	WARS	tryptophanyl-tRNA synthetase
	i24h	2	Bt.12504.1.S1_at	1.84	0	CLU	clusterin
	i24h	2	Bt.16124.2.S1_at	1.84	0	P2RXL1	purinergic receptor P2X-like 1, orphan receptor
	i24h	2	Bt.21537.1.A1_at	1.82	0	FKBP5	FK506 binding protein 5
	i24h	2	Bt.23654.1.S1_at	1.82	0	---	---
	i24h	2	Bt.10230.1.A1_at	1.8	0	MLSTD2	male sterility domain containing 2
	i24h	2	Bt.11826.1.S1_at	1.8	0	ZC3HAV1	zinc finger CCCH type, antiviral 1
	i24h	2	Bt.17777.1.S1_at	1.8	0	OPTN	optineurin
	i24h	2	Bt.25055.1.A1_at	1.8	0	IPMK	inositol polyphosphate multikinase
	i24h	2	Bt.1785.2.A1_at	1.79	0	CPD	carboxypeptidase D
	i24h	2	Bt.26808.1.S1_at	1.78	0	THADA	thyroid adenoma associated
	i24h	2	Bt.15529.1.S1_at	1.77	0	ZC3HAV1	zinc finger CCCH type, antiviral 1
	i24h	2	Bt.21433.1.S1_at	1.76	0	MCM6	MCM6 minichromosome maintenance deficient 6
	i24h	2	Bt.22626.2.S1_at	1.76	0	ANKRD12	ankyrin repeat domain 12
	i24h	2	Bt.942.1.S1_at	1.76	0	C20orf117	chromosome 20 open reading frame 117
	i24h	2	Bt.16101.1.S1_s_at	1.74	0.0005	GNLY	granulysin
	i24h	2	Bt.22083.2.S1_at	1.74	0	OSMR	oncostatin M receptor
	i24h	2	Bt.7490.1.A1_at	1.74	0	MTHFD1L	methylenetetrahydrofolate dehydrogenase 1-like
	i24h	2	Bt.13413.1.S1_at	1.73	0	NSE1	NSE1
	i24h	2	Bt.22207.1.S1_at	1.73	0	PMVK	phosphomevalonate kinase
	i24h	2	Bt.2610.1.S1_at	1.73	0	MOCOS	molybdenum cofactor sulfurase
	i24h	2	Bt.16857.1.A1_at	1.72	0	IFIH1	interferon induced with helicase C domain 1
	i24h	2	Bt.9277.1.S1_at	1.72	0	PPFIBP2	PTPRF interacting protein, binding protein 2
	i24h	2	Bt.2841.1.S1_at	1.71	0	WARS	tryptophanyl-tRNA synthetase
	i24h	2	Bt.9742.1.S1_at	1.71	0	PDCD6IP	programmed cell death 6 interacting protein
	i24h	2	Bt.26155.1.A1_at	1.7	0	NPL	N-acetylneuraminate pyruvate lyase
	i24h	2	Bt.137.1.S1_at	1.69	0.0002	ANGPT2	angiopoietin 2
	i24h	2	Bt.25649.1.A1_at	1.69	0	ERAP2	leukocyte-derived arginine aminopeptidase
	i24h	2	Bt.12472.1.S1_at	1.68	0	GLUL	glutamate-ammonia ligase
	i24h	2	Bt.12927.2.S1_at	1.68	0	TD-60	RCC1-like
	i24h	2	Bt.26403.1.A1_at	1.67	0	---	---
	i24h	2	Bt.28523.1.S1_at	1.67	0	DTX3L	deltex 3-like
	i24h	2	Bt.28534.1.A1_at	1.67	0	PLEK2	pleckstrin 2
	i24h	2	Bt.3994.2.S1_a_at	1.67	0	SMN1	survival of motor neuron 1, telomeric
	i24h	2	Bt.8227.1.S1_at	1.67	0.0002	NFKBIZ	nuclear factor of kappa light polypeptide gene enhancer in B-cells inhibitor, zeta
	i24h	2	Bt.18116.2.A1_at	1.65	0	ZC3HDC1	zinc finger CCCH type domain containing 1
	i24h	2	Bt.18116.3.A1_s_at	1.65	0	ZC3HDC1	zinc finger CCCH type domain containing 1
	i24h	2	Bt.21364.2.S1_at	1.65	0	SLC38A1	solute carrier family 38, member 1
	i24h	2	Bt.23969.1.A1_at	1.64	0	MGC54289	hypothetical protein MGC54289
	i24h	2	Bt.27425.1.A1_a_at	1.64	0.0001	EGFR	epidermal growth factor receptor
	i24h	2	Bt.4218.2.S1_a_at	1.64	0	MFHAS1	malignant fibrous histiocytoma amplified sequence 1
	i24h	2	Bt.4762.1.S1_at	1.64	0.0001	HLA-A	major histocompatibility complex, class I, A
	i24h	2	Bt.6989.1.S1_at	1.64	0	PP1201	PP1201 protein
	i24h	2	Bt.13289.2.S1_at	1.63	0.0001	ARID5B	AT rich interactive domain 5B
	i24h	2	Bt.3583.1.S1_at	1.63	0	VIL2	villin 2
	i24h	2	Bt.9088.1.S1_at	1.62	0	---	---
	i24h	2	Bt.29345.1.A1_at	1.61	0	DDX10	DEAD box polypeptide 10
	i24h	2	Bt.6057.1.S1_at	1.61	0	WARP	von Willebrand factor A domain-related protein
	i24h	2	Bt.15334.2.A1_at	1.6	0	STAT3	signal transducer and activator of transcription 3
	i24h	2	Bt.4314.1.S1_at	1.6	0	ANXA2	annexin A2
	i24h	2	Bt.5273.1.S1_at	1.6	0	ITGAV	integrin, alpha V
	i24h	2	Bt.15882.2.S1_a_at	1.59	0	SRI	sorcin
	i24h	2	Bt.19643.2.S1_at	1.59	0	KCNMB4	potassium large conductance calcium-activated channel, subfamily M, beta member 4
	i24h	2	Bt.21364.1.A1_at	1.59	0	SLC38A1	solute carrier family 38, member 1
	i24h	2	Bt.22359.1.A1_at	1.59	0	RIOK3	RIO kinase 3
	i24h	2	Bt.5038.5.S1_at	1.59	0	RAB24	RAB24, member RAS oncogene family
	i24h	2	Bt.5096.1.S1_at	1.59	0	CCT3	chaperonin containing TCP1, subunit 3
	i24h	2	Bt.685.1.A1_at	1.59	0	ASRGL1	asparaginase like 1
	i24h	2	Bt.9101.1.S1_at	1.59	0	TMPO	thymopoietin
	i24h	2	Bt.13880.1.S1_at	1.58	0	DKK1	dickkopf homolog 1
	i24h	2	Bt.21164.1.S1_at	1.58	0	MYC	v-myc myelocytomatosis viral oncogene homolog
	i24h	2	Bt.21912.1.S2_at	1.58	0	EIF2C2	eukaryotic translation initiation factor 2C, 2
	i24h	2	Bt.6685.2.A1_at	1.58	0	MTHFD2	methylene tetrahydrofolate dehydrogenase, methenyltetrahydrofolate cyclohydrolase
	i24h	2	Bt.17015.1.A1_at	1.57	0.0001	FLJ36031	hypothetical protein FLJ36031
	i24h	2	Bt.19643.1.S1_at	1.57	0	KCNMB4	potassium large conductance calcium-activated channel, subfamily M, beta member 4
	i24h	2	Bt.27815.1.S1_at	1.57	0.0007	FRK	fyn-related kinase
	i24h	2	Bt.24270.1.S1_at	1.56	0	HSPD1	heat shock 60kDa protein 1
	i24h	2	Bt.6360.1.S1_at	1.56	0	STK24	serine/threonine kinase 24
	i24h	2	Bt.12885.1.S1_at	1.55	0	ACY1	aminoacylase 1
	i24h	2	Bt.14049.1.A1_at	1.55	0	MANEA	mannosidase, endo-alpha
	i24h	2	Bt.1895.1.S1_at	1.55	0.0001	TTC17	tetratricopeptide repeat domain 17
	i24h	2	Bt.21415.1.S1_at	1.55	0	TBC1D14	TBC1 domain family, member 14
	i24h	2	Bt.22071.1.S1_at	1.55	0	MAP2K3	mitogen-activated protein kinase kinase 3
	i24h	2	Bt.23722.1.A1_at	1.55	0.0004	C6	complement component 6
	i24h	2	Bt.24641.1.S1_at	1.55	0	NSMCE2	non-SMC element 2 homolog (MMS21, S. cerevisiae)
	i24h	2	Bt.12250.1.S1_at	1.54	0	C14orf10	chromosome 14 open reading frame 10
	i24h	2	Bt.13163.1.S1_at	1.54	0	AP2B1	adaptor-related protein complex 2, beta 1 subunit
	i24h	2	Bt.16273.1.A1_at	1.54	0	DSCR1L2	Down syndrome critical region gene 1-like 2
	i24h	2	Bt.16672.1.A1_at	1.54	0.0003	FLJ36031	hypothetical protein FLJ36031
	i24h	2	Bt.25616.1.S1_at	1.54	0	GPR27	G protein-coupled receptor 27
	i24h	2	Bt.4816.1.S1_at	1.54	0.0001	ANGPTL4	angiopoietin-like 4
	i24h	2	Bt.6411.1.S1_at	1.54	0	MGC26717	hypothetical protein MGC26717
	i24h	2	Bt.1373.1.A1_at	1.53	0	FLJ11280	hypothetical protein FLJ11280
	i24h	2	Bt.18115.1.A1_at	1.53	0	QKI	quaking homolog, KH domain RNA binding
	i24h	2	Bt.22009.1.S1_at	1.51	0	CXCL16	chemokine ligand 16
	i24h	2	Bt.4360.1.S1_at	1.51	0	CYB561	cytochrome b-561
	i24h	2	Bt.12861.1.S1_at	1.5	0	KIF2	kinesin heavy chain member 2
	i24h	2	Bt.16376.1.S1_at	1.5	0	ZC3HDC1	zinc finger CCCH type domain containing 1
	i24h	2	Bt.16436.2.A1_at	1.5	0.0001	Ells1	hypothetical protein Ells1
	i24h	2	Bt.24916.1.A1_at	1.5	0	DOCK7	dedicator of cytokinesis 7
	i24h	2	Bt.3999.1.S1_at	1.5	0	NAGA	N-acetylgalactosaminidase, alpha-
	i24h	2	Bt.4855.1.S1_a_at	1.5	0	SLC6A9	solute carrier family 6, member 9
	i24h	2	Bt.4869.1.S1_at	1.5	0	SQSTM1	sequestosome 1
	i24h	2	Bt.24341.1.S1_at	1.49	0	TSPAN2	tetraspan 2
	i24h	2	Bt.2723.1.A1_at	1.49	0.0001	CDO1	cysteine dioxygenase, type I
	i24h	2	Bt.2994.1.A1_at	1.49	0	C6orf4	chromosome 6 open reading frame 4
	i24h	2	Bt.3215.1.S1_at	1.49	0	EFNA1	ephrin-A1
	i24h	2	Bt.4426.1.S1_at	1.49	0	ITGB4BP	integrin beta 4 binding protein
	i24h	2	Bt.5487.1.S1_at	1.49	0	ALDH3A2	aldehyde dehydrogenase 3 family, member A2
	i24h	2	Bt.1322.1.S1_at	1.48	0	TXNDC	thioredoxin domain containing
	i24h	2	Bt.13710.3.S1_at	1.48	0	PGS1	phosphatidylglycerophosphate synthase
	i24h	2	Bt.16464.1.A1_at	1.48	0	KLHL7	kelch-like 7
	i24h	2	Bt.22452.1.S1_at	1.48	0.0002	SLC4A4	solute carrier family 4, sodium bicarbonate cotransporter, member 4
	i24h	2	Bt.28200.1.A1_at	1.48	0	RBM12	RNA binding motif protein 12
	i24h	2	Bt.28532.1.S1_at	1.48	0.0002	MMRN1	multimerin 1
	i24h	2	Bt.3171.1.A1_at	1.48	0	ITGAV	integrin, alpha V
	i24h	2	Bt.22359.3.S1_at	1.47	0	RIOK3	RIO kinase 3
	i24h	2	Bt.24384.1.A1_at	1.47	0	ACATE2	likely ortholog of mouse acyl-Coenzyme A thioesterase 2, mitochondrial
	i24h	2	Bt.27380.1.A1_at	1.47	0	HRMT1L3	HMT1 hnRNP methyltransferase-like 3
	i24h	2	Bt.29271.1.A1_at	1.47	0	RBL1	retinoblastoma-like 1
	i24h	2	Bt.9300.1.A1_at	1.47	0	OGFRL1	opioid growth factor receptor-like 1
	i24h	2	Bt.13413.2.A1_at	1.46	0.0001	NSE1	NSE1
	i24h	2	Bt.13869.1.A1_at	1.46	0	TRIM25	tripartite motif-containing 25
	i24h	2	Bt.22133.2.S1_a_at	1.46	0	STX17	syntaxin 17
	i24h	2	Bt.24386.1.A1_at	1.46	0	CGI-48	CGI-48 protein
	i24h	2	Bt.11951.1.A1_at	1.45	0.0001	FLJ23420	hypothetical protein FLJ23420
	i24h	2	Bt.12769.1.S1_at	1.45	0	PCK2	phosphoenolpyruvate carboxykinase 2
	i24h	2	Bt.13344.1.S1_a_at	1.45	0.0001	SLC7A8	solute carrier family 7, member 8
	i24h	2	Bt.13437.1.S1_at	1.45	0	MYNN	myoneurin
	i24h	2	Bt.23551.3.S1_at	1.45	0	MAK3	Mak3 homolog
	i24h	2	Bt.25194.1.A1_at	1.45	0	C13orf24	chromosome 13 open reading frame 24
	i24h	2	Bt.4554.1.S1_at	1.45	0	COMMD8	COMM domain containing 8
	i24h	2	Bt.2882.1.A1_at	1.44	0	IL21	interleukin 21
	i24h	2	Bt.4834.1.S1_at	1.44	0.0001	FGF2	fibroblast growth factor 2
	i24h	2	Bt.1526.1.S1_at	1.43	0	RAN	RAN, member RAS oncogene family
	i24h	2	Bt.19243.2.S1_at	1.43	0	SNX6	sorting nexin 6
	i24h	2	Bt.20240.1.S1_at	1.43	0	SASH1	SAM and SH3 domain containing 1
	i24h	2	Bt.21433.2.S1_at	1.43	0	MCM6	MCM6 minichromosome maintenance deficient 6
	i24h	2	Bt.28093.1.S1_at	1.43	0.0001	PYGL	phosphorylase, glycogen; liver
	i24h	2	Bt.22306.1.S1_at	1.42	0	TPRT	trans-prenyltransferase
	i24h	2	Bt.9272.1.A1_at	1.42	0	FLJ10774	N-acetyltransferase-like protein
	i24h	2	Bt.9527.2.S1_at	1.42	0.0001	KLF10	Kruppel-like factor 10
	i24h	2	Bt.18316.1.A1_at	1.41	0	LOC153222	adult retina protein
	i24h	2	Bt.24966.1.S1_at	1.41	0	CHAF1B	chromatin assembly factor 1, subunit B
	i24h	2	Bt.28379.1.S1_at	1.41	0	UHRF1	ubiquitin-like, containing PHD and RING finger domains, 1
	i24h	2	Bt.422.1.S1_at	1.41	0	IGFBP3	insulin-like growth factor binding protein 3
	i24h	2	Bt.11192.1.S1_at	1.4	0	PABPC4	poly binding protein, cytoplasmic 4
	i24h	2	Bt.2317.1.S1_at	1.4	0	TRNT1	tRNA nucleotidyl transferase, CCA-adding, 1
	i24h	2	Bt.26249.1.A1_at	1.4	0	C18orf1	chromosome 18 open reading frame 1
	i24h	2	Bt.4541.2.S1_a_at	1.4	0	FLJ32332	likely ortholog of mouse protein phosphatase 2C eta
	i24h	2	Bt.7111.1.S1_at	1.4	0	LOC196264	hypothetical protein LOC196264
	i24h	2	Bt.20336.2.S1_at	1.39	0	DDX19	DEAD box polypeptide 19
	i24h	2	Bt.22449.2.S1_at	1.39	0	CNOT6L	CCR4-NOT transcription complex, subunit 6-like
	i24h	2	Bt.28031.1.S1_s_at	1.39	0	SQSTM1	sequestosome 1
	i24h	2	Bt.4523.1.S1_at	1.39	0	MGC3248	dynactin 4
	i24h	2	Bt.5636.2.S1_at	1.39	0	SEC3L1	SEC3-like 1
	i24h	2	Bt.22865.1.S1_at	1.38	0	RAC1	ras-related C3 botulinum toxin substrate 1
	i24h	2	Bt.24206.1.A1_at	1.38	0	BTBD1	BTB domain containing 1
	i24h	2	Bt.24447.2.S1_at	1.38	0	F2RL2	coagulation factor II receptor-like 2
	i24h	2	Bt.3721.1.S1_at	1.38	0.0001	CARHSP1	calcium regulated heat stable protein 1, 24kDa
	i24h	2	Bt.9235.1.A1_at	1.38	0	C1orf19	chromosome 1 open reading frame 19
	i24h	2	Bt.6405.1.S1_at	1.37	0	MBP	myelin basic protein
	i24h	2	Bt.7390.2.S1_at	1.37	0.0001	RNF157	ring finger protein 157
	i24h	2	Bt.17948.2.A1_at	1.36	0	LAP1B	lamina-associated polypeptide 1B
	i24h	2	Bt.27071.1.S1_at	1.36	0	TRIM38	tripartite motif-containing 38
	i24h	2	Bt.10116.1.A1_at	1.35	0	BAG3	BCL2-associated athanogene 3
	i24h	2	Bt.13780.1.A1_at	1.35	0	SPRY1	sprouty homolog 1, antagonist of FGF signaling
	i24h	2	Bt.19833.1.S1_at	1.35	0.0001	LOC81691	exonuclease NEF-sp
	i24h	2	Bt.20738.1.S1_at	1.35	0	MLSTD2	male sterility domain containing 2
	i24h	2	Bt.22162.1.S1_at	1.35	0.0001	GLB1	galactosidase, beta 1
	i24h	2	Bt.23277.3.S1_a_at	1.35	0	HNRPDL	heterogeneous nuclear ribonucleoprotein D-like
	i24h	2	Bt.28467.1.S1_at	1.35	0	SNX8	sorting nexin 8
	i24h	2	Bt.28754.1.S1_at	1.35	0	PURB	purine-rich element binding protein B
	i24h	2	Bt.3218.1.S1_at	1.35	0	KIAA0323	KIAA0323
	i24h	2	Bt.4477.2.S1_a_at	1.35	0	C2orf24	chromosome 2 open reading frame 24
	i24h	2	Bt.19243.1.A1_at	1.34	0	SNX6	sorting nexin 6
	i24h	2	Bt.26715.1.S1_at	1.34	0	ST14	suppression of tumorigenicity 14
	i24h	2	Bt.27192.1.S1_at	1.34	0	ETF1	eukaryotic translation termination factor 1
	i24h	2	Bt.22490.2.S1_at	1.33	0	PLRG1	pleiotropic regulator 1
	i24h	2	Bt.24492.1.S1_at	1.33	0	STAT2	signal transducer and activator of transcription 2, 113kDa
	i24h	2	Bt.24907.1.A1_at	1.33	0	ADSS	adenylosuccinate synthase
	i24h	2	Bt.24987.1.S1_at	1.33	0	NCKIPSD	NCK interacting protein with SH3 domain
	i24h	2	Bt.2949.1.S1_at	1.33	0	GRB7	growth factor receptor-bound protein 7
	i24h	2	Bt.4733.1.S1_at	1.33	0	PHGDH	phosphoglycerate dehydrogenase
	i24h	2	Bt.12614.1.A1_s_at	1.32	0	EIF3S9	eukaryotic translation initiation factor 3, subunit 9 eta, 116kDa
	i24h	2	Bt.28064.2.S1_at	1.32	0	ARL10C	ADP-ribosylation factor-like 10C
	i24h	2	Bt.29880.1.S1_at	1.32	0	EGFR	epidermal growth factor receptor
	i24h	2	Bt.3024.1.S1_at	1.32	0	BLOC1S2	biogenesis of lysosome-related organelles complex-1, subunit 2
	i24h	2	Bt.7390.1.S1_at	1.32	0.0001	RNF157	ring finger protein 157
	i24h	2	Bt.7594.1.S1_at	1.32	0	SAT	spermidine/spermine N1-acetyltransferase
	i24h	2	Bt.7641.2.S1_a_at	1.32	0	PDXK	pyridoxal kinase
	i24h	2	Bt.10352.1.S1_at	1.31	0.0001	POP5	processing of precursor 5, ribonuclease P/MRP subunit
	i24h	2	Bt.12067.1.S1_at	1.31	0	ADAM9	a disintegrin and metalloproteinase domain 9
	i24h	2	Bt.13743.1.A1_at	1.31	0	RFK	riboflavin kinase
	i24h	2	Bt.20136.2.S1_at	1.31	0	KIAA0404	KIAA0404 protein
	i24h	2	Bt.21475.1.S1_at	1.31	0	AATF	apoptosis antagonizing transcription factor
	i24h	2	Bt.24529.1.S1_at	1.31	0	CCDC5	coiled-coil domain containing 5
	i24h	2	Bt.24675.1.S1_at	1.31	0	PIK3R5	phosphoinositide-3-kinase, regulatory subunit 5, p101
	i24h	2	Bt.2491.1.S1_at	1.31	0	RSC1A1	regulatory solute carrier protein, family 1, member 1
	i24h	2	Bt.27146.1.A1_at	1.31	0	CPSF6	cleavage and polyadenylation specific factor 6, 68kDa
	i24h	2	Bt.29226.1.A1_at	1.31	0	---	---
	i24h	2	Bt.4725.1.S1_at	1.31	0	BTG1	B-cell translocation gene 1, anti-proliferative
	i24h	2	Bt.7240.1.S1_at	1.31	0	LAP3	leucine aminopeptidase 3
	i24h	2	Bt.8587.1.S1_at	1.31	0	XRN2	5'-3' exoribonuclease 2
	i24h	2	Bt.1068.2.S1_at	1.3	0	MYBPH	myosin binding protein H
	i24h	2	Bt.1373.3.S1_a_at	1.3	0.0001	FLJ11280	hypothetical protein FLJ11280
	i24h	2	Bt.20193.1.S1_at	1.3	0	GARS	glycyl-tRNA synthetase
	i24h	2	Bt.22532.1.S1_at	1.3	0	DARS	aspartyl-tRNA synthetase
	i24h	2	Bt.26857.1.A1_a_at	1.3	0	KIAA1596	KIAA1596
	i24h	2	Bt.26921.1.A1_at	1.3	0.0001	SLC27A6	solute carrier family 27, member 6
	i24h	2	Bt.28645.1.A1_at	1.3	0	RIF1	receptor-interacting factor 1
	i24h	2	Bt.6958.3.A1_at	1.3	0	BNIP3	BCL2/adenovirus E1B 19kDa interacting protein 3
	i24h	2	Bt.15561.1.S1_at	1.29	0.0006	EFHD2	EF hand domain containing 2
	i24h	2	Bt.17771.1.S1_at	1.29	0	ZFYVE1	zinc finger, FYVE domain containing 1
	i24h	2	Bt.18316.2.S1_at	1.29	0	LOC153222	adult retina protein
	i24h	2	Bt.23276.2.S1_at	1.29	0.0013	AIM1	absent in melanoma 1
	i24h	2	Bt.27090.1.S1_at	1.29	0	DCK	deoxycytidine kinase
	i24h	2	Bt.5466.3.S1_at	1.29	0	BZW1	basic leucine zipper and W2 domains 1
	i24h	2	Bt.734.1.S1_at	1.29	0.0001	ADAM9	a disintegrin and metalloproteinase domain 9
	i24h	2	Bt.13370.2.S1_at	1.28	0	AVO3	likely ortholog of mouse TORC2-specific protein AVO3
	i24h	2	Bt.20416.1.S1_at	1.28	0	TAP1	transporter 1, ATP-binding cassette, sub-family B
	i24h	2	Bt.22998.1.S1_at	1.28	0	SLC5A6	solute carrier family 5, member 6
	i24h	2	Bt.28090.1.S1_at	1.28	0	ABHD4	abhydrolase domain containing 4
	i24h	2	Bt.4051.1.S1_at	1.28	0	USP14	ubiquitin specific protease 14
	i24h	2	Bt.4532.1.S1_at	1.28	0	CSNK1A1	casein kinase 1, alpha 1
	i24h	2	Bt.951.1.S1_at	1.28	0	MCL1	myeloid cell leukemia sequence 1
	i24h	2	Bt.11428.1.A1_at	1.27	0.0001	C21orf7	chromosome 21 open reading frame 7
	i24h	2	Bt.11873.2.S1_at	1.27	0	SSX2IP	synovial sarcoma, X breakpoint 2 interacting protein
	i24h	2	Bt.20307.1.S1_at	1.27	0	DNPEP	aspartyl aminopeptidase
	i24h	2	Bt.22483.1.S1_at	1.27	0	PCGF6	polycomb group ring finger 6
	i24h	2	Bt.26692.1.S1_a_at	1.27	0	BNIP3	BCL2/adenovirus E1B 19kDa interacting protein 3
	i24h	2	Bt.27919.1.S1_at	1.27	0	C10orf119	chromosome 10 open reading frame 119
	i24h	2	Bt.28094.1.S1_at	1.27	0	CASP7	caspase 7, apoptosis-related cysteine protease
	i24h	2	Bt.29135.1.A1_at	1.27	0	---	---
	i24h	2	Bt.299.1.S1_at	1.27	0.0009	SIAT1	sialyltransferase 1
	i24h	2	Bt.3353.1.A1_at	1.27	0	LOC403313	hypothetical LOC403313
	i24h	2	Bt.12462.1.S1_at	1.26	0	LISCH7	liver-specific bHLH-Zip transcription factor
	i24h	2	Bt.22771.1.S1_at	1.26	0	RAB31	RAB31, member RAS oncogene family
	i24h	2	Bt.23905.2.S1_at	1.26	0	MIG-6	mitogen-inducible gene 6
	i24h	2	Bt.2478.2.S1_at	1.26	0	VPS26	vacuolar protein sorting 26
	i24h	2	Bt.29506.1.S1_at	1.26	0	FLJ23518	hypothetical protein FLJ23518
	i24h	2	BtAffx.1.2.S1_at	1.26	0	ATP8A1	ATPase, aminophospholipid transporter, Class I, type 8A, member 1
	i24h	2	Bt.1416.1.S1_at	1.25	0	LGALS3	lectin, galactoside-binding, soluble, 3
	i24h	2	Bt.14380.1.S1_at	1.25	0	C9orf80	chromosome 9 open reading frame 80
	i24h	2	Bt.15864.1.S1_at	1.25	0.0005	FGF2	fibroblast growth factor 2
	i24h	2	Bt.18918.2.A1_at	1.25	0	SEC22L3	SEC22 vesicle trafficking protein-like 3
	i24h	2	Bt.24039.1.A1_at	1.25	0	CCDC6	coiled-coil domain containing 6
	i24h	2	Bt.25520.1.S1_at	1.25	0.0005	ZNF326	zinc finger protein 326
	i24h	2	Bt.26797.1.S1_at	1.25	0	FLJ22457	hypothetical protein FLJ22457
	i24h	2	Bt.27909.1.S1_at	1.25	0	SERPINB1	serine proteinase inhibitor, clade B, member 1
	i24h	2	Bt.3353.2.S1_at	1.25	0	PPAPDC2	phosphatidic acid phosphatase type 2 domain containing 2
	i24h	2	Bt.4345.1.S1_at	1.25	0	FAS	Fas
	i24h	2	Bt.4534.2.S1_at	1.25	0	C6orf11	chromosome 6 open reading frame 11
	i24h	2	Bt.6145.1.S1_at	1.25	0	ZCSL2	zinc finger, CSL domain containing 2
	i24h	2	Bt.6987.1.S1_at	1.25	0	B4GALT5	UDP-Gal:betaGlcNAc beta 1,4- galactosyltransferase, polypeptide 5
	i24h	2	Bt.903.1.S1_at	1.25	0	CCDC10	coiled-coil domain containing 10
	i24h	2	Bt.1200.2.A1_a_at	1.24	0	FLJ20272	hypothetical protein FLJ20272
	i24h	2	Bt.14347.1.S1_at	1.24	0	SGPL1	sphingosine-1-phosphate lyase 1
	i24h	2	Bt.20677.1.S1_at	1.24	0	C1orf48	chromosome 1 open reading frame 48
	i24h	2	Bt.21107.1.S1_at	1.24	0	HSMPP8	M-phase phosphoprotein, mpp8
	i24h	2	Bt.2518.2.S1_at	1.24	0.0002	---	---
	i24h	2	Bt.9578.1.S1_at	1.24	0	PPP1CC	protein phosphatase 1, catalytic subunit, gamma isoform
	i24h	2	Bt.13954.1.S1_at	1.23	0	MTB	more than blood homolog
	i24h	2	Bt.1606.1.S1_at	1.23	0	SPG21	spastic paraplegia 21
	i24h	2	Bt.19225.1.S1_at	1.23	0.0002	FZD7	frizzled homolog 7
	i24h	2	Bt.20221.1.S1_at	1.23	0	TFE3	transcription factor binding to IGHM enhancer 3
	i24h	2	Bt.422.1.S2_at	1.23	0	IGFBP3	insulin-like growth factor binding protein 3
	i24h	2	Bt.4606.2.S1_at	1.23	0.0001	KLF6	Kruppel-like factor 6
	i24h	2	Bt.5123.2.S1_at	1.23	0	FLII	flightless I homolog
	i24h	2	Bt.803.1.A1_at	1.23	0	CHMP1.5	CHMP1.5 protein
	i24h	2	Bt.8914.1.S1_at	1.23	0	GNAI3	guanine nucleotide binding protein, alpha inhibiting activity polypeptide 3
	i24h	2	Bt.11154.2.S1_at	1.22	0	C10orf9	chromosome 10 open reading frame 9
	i24h	2	Bt.13646.1.A1_at	1.22	0	KIAA0117	KIAA0117 protein
	i24h	2	Bt.16733.1.A1_s_at	1.22	0	NARF	nuclear prelamin A recognition factor
	i24h	2	Bt.3175.1.S1_at	1.22	0	AP2B1	adaptor-related protein complex 2, beta 1 subunit
	i24h	2	Bt.4234.1.S1_at	1.22	0	HK1	hexokinase 1
	i24h	2	Bt.4948.1.S1_at	1.22	0	PSEN1	presenilin 1
	i24h	2	Bt.633.3.S1_at	1.22	0.0009	SFXN1	sideroflexin 1
	i24h	2	Bt.6427.1.S1_at	1.22	0	CCT4	chaperonin containing TCP1, subunit 4
	i24h	2	Bt.8706.1.S1_at	1.22	0	MAPKAPK3	mitogen-activated protein kinase-activated protein kinase 3
	i24h	2	Bt.11352.1.S1_at	1.21	0	EBNA1BP2	EBNA1 binding protein 2
	i24h	2	Bt.13027.1.A1_at	1.21	0	HSD11B1	hydroxysteroid dehydrogenase 1
	i24h	2	Bt.13344.2.S1_a_at	1.21	0.0005	SLC7A8	solute carrier family 7, member 8
	i24h	2	Bt.1526.2.S1_at	1.21	0	RAN	RAN, member RAS oncogene family
	i24h	2	Bt.20008.2.S1_at	1.21	0	FLJ34433	hypothetical protein FLJ34433
	i24h	2	Bt.21399.3.S1_a_at	1.21	0	NEGR1	neuronal growth regulator 1
	i24h	2	Bt.24040.1.A1_at	1.21	0	BMP2K	BMP2 inducible kinase
	i24h	2	Bt.27605.2.S1_at	1.21	0.0005	KCNJ15	potassium inwardly-rectifying channel, subfamily J, member 15
	i24h	2	Bt.16436.3.A1_at	1.2	0	Ells1	hypothetical protein Ells1
	i24h	2	Bt.17824.1.S1_at	1.2	0	C13orf9	chromosome 13 open reading frame 9
	i24h	2	Bt.24513.1.S1_at	1.2	0	USP12	ubiquitin specific protease 12
	i24h	2	Bt.26760.1.S1_at	1.2	0	ARRDC2	arrestin domain containing 2
	i24h	2	Bt.4738.1.S1_at	1.2	0	CAST	calpastatin
	i24h	2	Bt.7221.1.S1_at	1.2	0	PPID	peptidylprolyl isomerase D
	i24h	2	Bt.727.1.S1_at	1.2	0	CGI-116	CGI-116 protein
	i24h	2	Bt.9223.1.A1_at	1.2	0	FKSG44	FKSG44 gene
	i24h	2	Bt.13118.1.S1_at	1.19	0	ADAM9	a disintegrin and metalloproteinase domain 9
	i24h	2	Bt.19937.2.S1_at	1.19	0	CPD	carboxypeptidase D
	i24h	2	Bt.20249.1.S1_a_at	1.19	0.0001	ABCD3	ATP-binding cassette, sub-family D, member 3
	i24h	2	Bt.21857.1.A1_at	1.19	0	RNMT	RNA methyltransferase
	i24h	2	Bt.22532.2.S1_at	1.19	0	DARS	aspartyl-tRNA synthetase
	i24h	2	Bt.22564.2.S1_at	1.19	0	GGTA1	glycoprotein, alpha-galactosyltransferase 1
	i24h	2	Bt.24845.1.A1_at	1.19	0	PIK3CA	phosphoinositide-3-kinase, catalytic, alpha polypeptide
	i24h	2	Bt.28743.1.S1_at	1.19	0	STK4	serine/threonine kinase 4
	i24h	2	Bt.3414.1.S1_at	1.19	0	HRB	HIV-1 Rev binding protein
	i24h	2	Bt.19937.1.S1_at	1.18	0	CPD	carboxypeptidase D
	i24h	2	Bt.2004.1.A1_at	1.18	0	RIOK3	RIO kinase 3
	i24h	2	Bt.20323.1.S1_at	1.18	0	FAM21B	family with sequence similarity 21, member B
	i24h	2	Bt.20578.3.A1_a_at	1.18	0	DRB1	developmentally regulated RNA-binding protein 1
	i24h	2	Bt.22579.1.S1_at	1.18	0	CBARA1	calcium binding atopy-related autoantigen 1
	i24h	2	Bt.2478.1.S1_at	1.18	0	VPS26	vacuolar protein sorting 26
	i24h	2	Bt.26855.1.S1_at	1.18	0	TRIP13	thyroid hormone receptor interactor 13
	i24h	2	Bt.27200.1.S1_at	1.18	0	RPS6KA1	ribosomal protein S6 kinase, 90kDa, polypeptide 1
	i24h	2	Bt.27316.1.S1_at	1.18	0	RBBP8	retinoblastoma binding protein 8
	i24h	2	Bt.28646.1.S1_at	1.18	0	D15Wsu75e	DNA segment, Chr 15, Wayne State University 75, expressed
	i24h	2	Bt.4737.1.S2_at	1.18	0.0001	PRNP	prion protein
	i24h	2	Bt.13414.1.S1_at	1.17	0.0002	FMO5	flavin containing monooxygenase 5
	i24h	2	Bt.1586.1.S1_at	1.17	0	APG12L	APG12 autophagy 12-like
	i24h	2	Bt.15882.3.S1_at	1.17	0	ADAM22	a disintegrin and metalloproteinase domain 22
	i24h	2	Bt.18837.1.S1_at	1.17	0	ENPP5	ectonucleotide pyrophosphatase/phosphodiesterase 5
	i24h	2	Bt.20312.1.A1_at	1.17	0	FLJ14888	hypothetical protein FLJ14888
	i24h	2	Bt.22626.1.A1_at	1.17	0	ANKRD12	ankyrin repeat domain 12
	i24h	2	Bt.24652.1.A1_at	1.17	0	PTPN2	protein tyrosine phosphatase, non-receptor type 2
	i24h	2	Bt.28320.1.A1_at	1.17	0	ANKRD17	ankyrin repeat domain 17
	i24h	2	Bt.9519.1.S1_at	1.17	0	SESN2	sestrin 2
	i24h	2	Bt.15690.1.S1_at	1.16	0	SNX6	sorting nexin 6
	i24h	2	Bt.18926.1.A1_s_at	1.16	0	KIAA1458	KIAA1458 protein
	i24h	2	Bt.20262.1.S1_at	1.16	0	MCM4	MCM4 minichromosome maintenance deficient 4
	i24h	2	Bt.2048.1.S1_at	1.16	0	AGPS	alkylglycerone phosphate synthase
	i24h	2	Bt.21912.1.S1_at	1.16	0.0002	EIF2C2	eukaryotic translation initiation factor 2C, 2
	i24h	2	Bt.22275.1.A1_at	1.16	0.0001	ISG20	interferon stimulated gene 20kDa
	i24h	2	Bt.23627.1.S1_at	1.16	0	UBAP2L	ubiquitin associated protein 2-like
	i24h	2	Bt.25040.1.S1_at	1.16	0	PKP3	plakophilin 3
	i24h	2	Bt.4293.1.S1_at	1.16	0	ICAM3	intercellular adhesion molecule 3
	i24h	2	Bt.6126.1.S1_at	1.16	0	TAP2	transporter 2, ATP-binding cassette, sub-family B
	i24h	2	Bt.12365.1.S1_at	1.15	0	CCT2	chaperonin containing TCP1, subunit 2
	i24h	2	Bt.20578.1.S1_s_at	1.15	0	DRB1	developmentally regulated RNA-binding protein 1
	i24h	2	Bt.20768.1.S1_at	1.15	0	KIAA1632	KIAA1632
	i24h	2	Bt.27859.1.S1_at	1.15	0	FLJ30046	hypothetical protein FLJ30046
	i24h	2	Bt.4086.1.S1_at	1.15	0	ATP6V1B2	ATPase, H+ transporting, lysosomal 56/58kDa, V1 subunit B, isoform 2
	i24h	2	Bt.6668.1.S1_at	1.15	0.0002	---	---
	i24h	2	Bt.1524.1.S1_a_at	1.14	0	TEX10	testis expressed sequence 10
	i24h	2	Bt.22170.1.S1_a_at	1.14	0.0001	AGPAT5	1-acylglycerol-3-phosphate O-acyltransferase 5
	i24h	2	Bt.23683.1.S1_at	1.14	0	ARMCX5	armadillo repeat containing, X-linked 5
	i24h	2	Bt.24522.3.S1_a_at	1.14	0.0001	KLF6	Kruppel-like factor 6
	i24h	2	Bt.25091.2.A1_at	1.14	0	TIGD6	tigger transposable element derived 6
	i24h	2	Bt.27953.1.S1_at	1.14	0	OSBPL8	oxysterol binding protein-like 8
	i24h	2	Bt.3994.2.S1_s_at	1.14	0	SMN1	survival of motor neuron 1, telomeric
	i24h	2	Bt.5397.1.S1_at	1.14	0	SEC11L1	SEC11-like 1
	i24h	2	Bt.7135.1.S1_at	1.14	0.0006	HSPC152	hypothetical protein HSPC152
	i24h	2	Bt.12194.1.S1_at	1.13	0	FBXW2	F-box and WD-40 domain protein 2
	i24h	2	Bt.13847.1.S1_at	1.13	0.0002	C14orf153	chromosome 14 open reading frame 153
	i24h	2	Bt.17205.1.S1_at	1.13	0	OSRF	osmosis responsive factor
	i24h	2	Bt.17970.1.S1_at	1.13	0.0001	NEK3	NIMA -related kinase 3
	i24h	2	Bt.20172.1.S1_at	1.13	0	GNAI3	guanine nucleotide binding protein, alpha inhibiting activity polypeptide 3
	i24h	2	Bt.22969.1.S1_at	1.13	0	SERPING1	serine proteinase inhibitor, clade G, member 1,
	i24h	2	Bt.23244.1.S1_at	1.13	0	EIF3S7	eukaryotic translation initiation factor 3, subunit 7 zeta, 66/67kDa
	i24h	2	Bt.25044.2.A1_at	1.13	0.0008	KPNA4	karyopherin alpha 4
	i24h	2	Bt.28680.1.S1_at	1.13	0	FLJ12519	hypothetical protein FLJ12519
	i24h	2	Bt.28844.1.S1_at	1.13	0	---	---
	i24h	2	Bt.7014.1.S1_at	1.13	0	PAICS	phosphoribosylaminoimidazole carboxylase, phosphoribosylaminoimidazole succinocarboxamide synthetase
	i24h	2	Bt.9551.1.S1_at	1.13	0	C6orf89	chromosome 6 open reading frame 89
	i24h	2	Bt.11452.1.S1_at	1.12	0	TSN	translin
	i24h	2	Bt.18119.1.A1_at	1.12	0	FAF1	Fas associated factor 1
	i24h	2	Bt.19693.1.S1_at	1.12	0.0001	DDX21	DEAD box polypeptide 21
	i24h	2	Bt.19723.1.A1_at	1.12	0	ACTR10	actin-related protein 10 homolog
	i24h	2	Bt.22038.1.S1_a_at	1.12	0	RARS	arginyl-tRNA synthetase
	i24h	2	Bt.2255.1.S1_at	1.12	0	IMPDH2	IMP dehydrogenase 2
	i24h	2	Bt.27817.1.S1_at	1.12	0	CYLD	cylindromatosis
	i24h	2	Bt.28008.1.S1_s_at	1.12	0.0006	KCNN2	potassium intermediate/small conductance calcium-activated channel, subfamily N, member 2
	i24h	2	Bt.6786.1.S1_at	1.12	0	PIK3CG	phosphoinositide-3-kinase, catalytic, gamma polypeptide
	i24h	2	Bt.9272.2.S1_at	1.12	0	FLJ10774	N-acetyltransferase-like protein
	i24h	2	Bt.11187.1.S1_at	1.11	0.0001	FLJ10307	hypothetical protein FLJ10307
	i24h	2	Bt.12396.1.S1_at	1.11	0	SGSH	N-sulfoglucosamine sulfohydrolase
	i24h	2	Bt.13624.1.S1_at	1.11	0	FBXO15	F-box protein 15
	i24h	2	Bt.18699.1.A1_at	1.11	0.0003	PANX1	pannexin 1
	i24h	2	Bt.19278.1.S1_at	1.11	0	SIP1	survival of motor neuron protein interacting protein 1
	i24h	2	Bt.19465.1.S1_at	1.11	0	AASDHPPT	aminoadipate-semialdehyde dehydrogenase-phosphopantetheinyl transferase
	i24h	2	Bt.21582.1.S1_at	1.11	0	PHLDA3	pleckstrin homology-like domain, family A, member 3
	i24h	2	Bt.22066.1.A1_s_at	1.11	0	KHDRBS1	KH domain containing, RNA binding, signal transduction associated 1
	i24h	2	Bt.24470.1.S1_a_at	1.11	0	TRIM37	tripartite motif-containing 37
	i24h	2	Bt.28495.1.S1_at	1.11	0.0001	MGC5306	hypothetical protein MGC5306
	i24h	2	Bt.6017.1.A1_at	1.11	0	---	---
	i24h	2	Bt.7128.1.S1_at	1.11	0.0001	STC1	stanniocalcin 1
	i24h	2	Bt.9166.1.A1_at	1.11	0	USP3	ubiquitin specific protease 3
	i24h	2	Bt.9479.2.S1_at	1.11	0	PHF11	PHD finger protein 11
	i24h	2	Bt.10184.1.S1_a_at	1.1	0	CSNK1D	casein kinase 1, delta
	i24h	2	Bt.12606.1.S1_a_at	1.1	0.0001	---	---
	i24h	2	Bt.17205.2.S1_at	1.1	0.0001	OSRF	osmosis responsive factor
	i24h	2	Bt.20454.1.S1_at	1.1	0	RHBDD1	rhomboid domain containing 1
	i24h	2	Bt.22055.2.S1_at	1.1	0.0007	CYBRD1	cytochrome b reductase 1
	i24h	2	Bt.22170.1.S1_at	1.1	0.0004	AGPAT5	1-acylglycerol-3-phosphate O-acyltransferase 5
	i24h	2	Bt.23277.1.A1_at	1.1	0	HNRPDL	heterogeneous nuclear ribonucleoprotein D-like
	i24h	2	Bt.24259.1.A1_at	1.1	0	MTFR1	mitochondrial fission regulator 1
	i24h	2	Bt.6537.1.S1_at	1.1	0	SLC24A6	solute carrier family 24, member 6
	i24h	2	Bt.18969.1.S1_at	1.09	0	BCL2L11	BCL2-like 11
	i24h	2	Bt.28717.1.S1_at	1.09	0	USF1	upstream transcription factor 1
	i24h	2	Bt.3170.3.S1_at	1.09	0	MIPEP	mitochondrial intermediate peptidase
	i24h	2	Bt.3323.2.S1_at	1.09	0	PLXNB2	plexin B2
	i24h	2	Bt.3633.1.A1_at	1.09	0	PSEN1	presenilin 1
	i24h	2	Bt.4104.1.S1_at	1.09	0	HAT1	histone acetyltransferase 1
	i24h	2	Bt.4532.1.S2_at	1.09	0	CSNK1A1	casein kinase 1, alpha 1
	i24h	2	Bt.7353.1.S1_at	1.09	0.0001	MGC9564	similar to RIKEN cDNA 1110002C08 gene
	i24h	2	Bt.8933.2.S1_at	1.09	0	AP3S2	adaptor-related protein complex 3, sigma 2 subunit
	i24h	2	Bt.12309.1.S1_at	1.08	0	HSPA8	heat shock 70kDa protein 8
	i24h	2	Bt.1474.1.S1_at	1.08	0	MKL2	MKL/myocardin-like 2
	i24h	2	Bt.16117.1.A1_at	1.08	0.0005	TRIM38	tripartite motif-containing 38
	i24h	2	Bt.21546.1.S1_at	1.08	0.0002	ATP9A	ATPase, Class II, type 9A
	i24h	2	Bt.250.1.S1_at	1.08	0	NMT1	N-myristoyltransferase 1
	i24h	2	Bt.2889.1.S1_at	1.08	0	GTL3	likely ortholog of mouse gene trap locus 3
	i24h	2	Bt.6722.1.S1_at	1.08	0.0002	KIAA0999	KIAA0999 protein
	i24h	2	Bt.7142.2.S1_a_at	1.08	0	MAFF	v-maf musculoaponeurotic fibrosarcoma oncogene homolog F
	i24h	2	Bt.8129.1.S1_at	1.08	0	ATP6V1C1	ATPase, H+ transporting, lysosomal 42kDa, V1 subunit C, isoform 1
	i24h	2	Bt.16164.1.S1_at	1.07	0	SYBL1	synaptobrevin-like 1
	i24h	2	Bt.16613.1.A1_at	1.07	0	---	---
	i24h	2	Bt.26535.1.S1_at	1.07	0	TFIP11	tuftelin interacting protein 11
	i24h	2	Bt.28390.1.S1_at	1.07	0	DSIPI	delta sleep inducing peptide, immunoreactor
	i24h	2	Bt.29290.1.S1_at	1.07	0	SMG1	PI-3-kinase-related kinase SMG-1
	i24h	2	Bt.3543.1.S1_at	1.07	0	TXNL2	thioredoxin-like 2
	i24h	2	Bt.4796.1.S1_at	1.07	0	PREP	prolyl endopeptidase
	i24h	2	Bt.5495.1.S1_at	1.07	0.0003	BZW2	basic leucine zipper and W2 domains 2
	i24h	2	Bt.8646.1.S1_at	1.07	0	LTBR	lymphotoxin beta receptor
	i24h	2	Bt.10006.1.A1_at	1.06	0	FAM45A	family with sequence similarity 45, member A
	i24h	2	Bt.11001.1.S1_at	1.06	0.0002	BCL2L11	BCL2-like 11
	i24h	2	Bt.12285.2.S1_a_at	1.06	0	NMI	N-myc interactor
	i24h	2	Bt.13626.1.S1_at	1.06	0	TTRAP	TRAF and TNF receptor associated protein
	i24h	2	Bt.1703.1.S1_at	1.06	0	EIF2S1	eukaryotic translation initiation factor 2, subunit 1 alpha, 35kDa
	i24h	2	Bt.1724.1.A1_at	1.06	0	KIAA0265	KIAA0265 protein
	i24h	2	Bt.17611.1.A1_at	1.06	0	OSRF	osmosis responsive factor
	i24h	2	Bt.18003.1.S1_at	1.06	0.0004	CUL3	cullin 3
	i24h	2	Bt.2147.1.S1_at	1.06	0.0003	PRKX	protein kinase, X-linked
	i24h	2	Bt.24345.2.S1_at	1.06	0	C2	complement component 2
	i24h	2	Bt.24412.1.S1_at	1.06	0.0001	BCLAF1	BCL2-associated transcription factor 1
	i24h	2	Bt.4573.1.S1_at	1.06	0	CRBN	cereblon
	i24h	2	Bt.13342.1.S1_at	1.05	0.0001	FLJ12787	Src-associated protein SAW
	i24h	2	Bt.18222.1.S1_at	1.05	0	MGC52000	CXYorf1-related protein
	i24h	2	Bt.19656.1.S1_at	1.05	0	BCL10	B-cell CLL/lymphoma 10
	i24h	2	Bt.1966.1.S1_at	1.05	0	NS3TP1	HCV NS3-transactivated protein 1
	i24h	2	Bt.22564.1.A1_at	1.05	0	GGTA1	glycoprotein, alpha-galactosyltransferase 1
	i24h	2	Bt.27885.1.S1_at	1.05	0.0001	C9orf76	chromosome 9 open reading frame 76
	i24h	2	Bt.27887.1.S1_at	1.05	0	YPEL2	yippee-like 2
	i24h	2	Bt.9361.1.S1_at	1.05	0.0001	MFHAS1	malignant fibrous histiocytoma amplified sequence 1
	i24h	2	Bt.9728.1.S1_at	1.05	0	ATP1B3	ATPase, Na+/K+ transporting, beta 3 polypeptide
	i24h	2	Bt.14371.1.A1_at	1.04	0.0003	SLC22A3	solute carrier family 22, member 3
	i24h	2	Bt.15913.1.S1_at	1.04	0	CSNK1A1	casein kinase 1, alpha 1
	i24h	2	Bt.16983.1.S1_at	1.04	0	TRIM6-TRIM34	tripartite motif-containing 6 and tripartite motif-containing 34
	i24h	2	Bt.20511.1.S1_at	1.04	0	RALGDS	ral guanine nucleotide dissociation stimulator
	i24h	2	Bt.211.1.S1_at	1.04	0	DNAJC3	DnaJ homolog, subfamily C, member 3
	i24h	2	Bt.25720.2.A1_s_at	1.04	0.0001	FLOT2	flotillin 2
	i24h	2	Bt.28336.1.S1_at	1.04	0	FBXO22	F-box protein 22
	i24h	2	Bt.28719.1.S1_at	1.04	0	ZAP128	peroxisomal long-chain acyl-coA thioesterase
	i24h	2	Bt.3157.1.S1_at	1.04	0	PPP2R1B	protein phosphatase 2, regulatory subunit A, beta isoform
	i24h	2	Bt.9652.1.S1_at	1.04	0	RAB22A	RAB22A, member RAS oncogene family
	i24h	2	Bt.11352.1.S1_a_at	1.03	0	EBNA1BP2	EBNA1 binding protein 2
	i24h	2	Bt.1332.1.S1_a_at	1.03	0	COX10	COX10 homolog, cytochrome c oxidase assembly protein, heme A: farnesyltransferase
	i24h	2	Bt.15938.1.S1_at	1.03	0	LRP10	low density lipoprotein receptor-related protein 10
	i24h	2	Bt.16436.1.S1_at	1.03	0	Ells1	hypothetical protein Ells1
	i24h	2	Bt.16725.1.S1_at	1.03	0	UBE2L6	ubiquitin-conjugating enzyme E2L 6
	i24h	2	Bt.20403.1.S1_at	1.03	0.0007	---	---
	i24h	2	Bt.21419.1.S1_at	1.03	0	CGI-30	CGI-30 protein
	i24h	2	Bt.21844.1.S1_at	1.03	0	CD164	CD164 antigen, sialomucin
	i24h	2	Bt.25057.1.A1_at	1.03	0	USP46	ubiquitin specific protease 46
	i24h	2	Bt.27929.1.S1_at	1.03	0	WDFY1	WD repeat and FYVE domain containing 1
	i24h	2	Bt.28480.1.S1_at	1.03	0	PLAA	phospholipase A2-activating protein
	i24h	2	Bt.28758.1.A1_at	1.03	0	PTPN12	protein tyrosine phosphatase, non-receptor type 12
	i24h	2	Bt.28782.1.A1_at	1.03	0	NAGPA	N-acetylglucosamine-1-phosphodiester alpha-N-acetylglucosaminidase
	i24h	2	Bt.5242.1.S1_at	1.03	0	SSRP1	structure specific recognition protein 1
	i24h	2	Bt.6675.1.A1_at	1.03	0	IDE	insulin-degrading enzyme
	i24h	2	Bt.6796.1.A1_at	1.03	0.0001	IBRDC2	IBR domain containing 2
	i24h	2	Bt.7157.1.S1_at	1.03	0.0001	NPC1	Niemann-Pick disease, type C1
	i24h	2	Bt.14464.1.A1_at	1.02	0.0001	GPHN	gephyrin
	i24h	2	Bt.19218.2.S1_at	1.02	0	CNOT6	CCR4-NOT transcription complex, subunit 6
	i24h	2	Bt.21102.1.S1_at	1.02	0	DKFZP564O0823	DKFZP564O0823 protein
	i24h	2	Bt.22450.2.A1_a_at	1.02	0	3'HEXO	3' exoribonuclease
	i24h	2	Bt.22969.1.S1_a_at	1.02	0.0008	SERPING1	serine proteinase inhibitor, clade G, member 1,
	i24h	2	Bt.28874.1.S1_at	1.02	0	NUP98	nucleoporin 98kDa
	i24h	2	Bt.9162.1.A1_at	1.02	0.0004	CHORDC1	cysteine and histidine-rich domain -containing, zinc binding protein 1
	i24h	2	Bt.9673.1.S1_at	1.02	0	OCIAD2	OCIA domain containing 2
	i24h	2	Bt.1552.1.S1_at	1.01	0	SARS	seryl-tRNA synthetase
	i24h	2	Bt.16222.1.S1_at	1.01	0	EIF2B4	eukaryotic translation initiation factor 2B, subunit 4 delta, 67kDa
	i24h	2	Bt.16448.2.A1_a_at	1.01	0	SFRS2IP	splicing factor, arginine/serine-rich 2, interacting protein
	i24h	2	Bt.18030.1.S1_at	1.01	0	WBP11	WW domain binding protein 11
	i24h	2	Bt.19799.1.S1_at	1.01	0	SPAG9	sperm associated antigen 9
	i24h	2	Bt.20431.2.S1_at	1.01	0	MXI1	MAX interactor 1
	i24h	2	Bt.22069.1.A1_at	1.01	0	CCPG1	cell cycle progression 1
	i24h	2	Bt.23299.1.S1_at	1.01	0	USP15	ubiquitin specific protease 15
	i24h	2	Bt.24288.1.A1_at	1.01	0	FLJ12735	hypothetical protein FLJ12735
	i24h	2	Bt.2629.1.S1_at	1.01	0	RENBP	renin binding protein
	i24h	2	Bt.26946.1.S1_at	1.01	0	SNX2	sorting nexin 2
	i24h	2	Bt.28631.1.S1_at	1.01	0	APG4C	APG4 autophagy 4 homolog C
	i24h	2	Bt.3523.1.A1_at	1.01	0.0001	SMAD3	SMAD, mothers against DPP homolog 3
	i24h	2	Bt.5537.1.S1_at	1.01	0	PSME3	proteasome activator subunit 3
	i24h	2	Bt.5789.1.S1_at	1.01	0	SPINL	spinster-like
	i24h	2	Bt.6860.2.S1_at	1.01	0	ATF1	activating transcription factor 1
	i24h	2	Bt.10183.1.S1_at	1	0	VTI1A	vesicle transport through interaction with t-SNAREs homolog 1A
	i24h	2	Bt.14047.1.A1_at	1	0	TRIM6	tripartite motif-containing 6
	i24h	2	Bt.27330.1.A1_at	1	0	FLJ13305	hypothetical protein FLJ13305
	i24h	2	Bt.4011.1.S1_at	1	0	TMPIT	transmembrane protein induced by tumor necrosis factor alpha
	i24h	2	Bt.4270.1.S1_at	1	0.0001	WDFY1	WD repeat and FYVE domain containing 1
	i24h	2	Bt.4535.1.S1_at	1	0	YARS	tyrosyl-tRNA synthetase
	i24h	2	Bt.832.1.S1_at	1	0	HADHB	hydroxyacyl-Coenzyme A dehydrogenase/3-ketoacyl-Coenzyme A thiolase/enoyl-Coenzyme A hydratase, beta subunit
	i24h	2	Bt.9083.1.S1_at	1	0	TRAF1	TNF receptor-associated factor 1
	i24h	3	Bt.20860.2.S1_at	-1	0.0003	MGC26610	hypothetical protein MGC26610
	i24h	3	Bt.10608.2.S1_a_at	-1.01	0.001	FLJ10803	hypothetical protein FLJ10803
	i24h	3	Bt.13490.1.S1_at	-1.01	0	RPS6KA5	ribosomal protein S6 kinase, 90kDa, polypeptide 5
	i24h	3	Bt.7078.1.S1_at	-1.01	0	TXNDC5	thioredoxin domain containing 5
	i24h	3	Bt.10214.1.S1_at	-1.02	0	STK17A	serine/threonine kinase 17a
	i24h	3	Bt.12199.1.A1_at	-1.02	0	SLC41A1	solute carrier family 41, member 1
	i24h	3	Bt.16496.1.A1_at	-1.02	0.0001	TCN2	transcobalamin II; macrocytic anemia
	i24h	3	Bt.20248.1.S1_at	-1.02	0	RNASEH2A	ribonuclease H2, large subunit
	i24h	3	Bt.21027.2.S1_at	-1.02	0	SPIRE1	spire homolog 1
	i24h	3	Bt.2212.1.S1_at	-1.02	0.0001	LOC441168	similar to RIKEN cDNA A630077B13 gene; RIKEN cDNA 2810048G17
	i24h	3	Bt.4837.1.A1_at	-1.02	0	ALDOC	aldolase C, fructose-bisphosphate
	i24h	3	Bt.8963.1.S1_at	-1.02	0.0005	LOXL1	lysyl oxidase-like 1
	i24h	3	Bt.9363.1.A1_at	-1.02	0.0005	CTSW	cathepsin W
	i24h	3	Bt.13239.2.S1_at	-1.03	0	HNRPLL	heterogeneous nuclear ribonucleoprotein L-like
	i24h	3	Bt.23789.1.A1_at	-1.03	0	NEBL	nebulette
	i24h	3	Bt.23894.1.A1_at	-1.03	0	UBE2J1	ubiquitin-conjugating enzyme E2, J1
	i24h	3	Bt.3560.1.S1_at	-1.03	0.0001	---	---
	i24h	3	Bt.3589.2.A1_at	-1.03	0	TLE1	transducin-like enhancer of split 1
	i24h	3	Bt.7932.1.S1_at	-1.03	0.0001	8D6A	8D6 antigen
	i24h	3	Bt.11069.1.S1_at	-1.04	0	ADCY6	adenylate cyclase 6
	i24h	3	Bt.13793.1.A1_at	-1.04	0	ATP10A	ATPase, Class V, type 10A
	i24h	3	Bt.1927.1.S1_at	-1.04	0	DKFZP434B044	hypothetical protein DKFZp434B044
	i24h	3	Bt.19491.1.S1_at	-1.04	0	SELM	NOT_AVAILABLE
	i24h	3	Bt.24144.1.A1_at	-1.04	0.0014	TIMM23	translocase of inner mitochondrial membrane 23 homolog
	i24h	3	Bt.26466.1.A1_at	-1.04	0.0006	---	---
	i24h	3	Bt.26919.1.S1_at	-1.04	0.0015	NTN4	netrin 4
	i24h	3	Bt.3735.1.A1_at	-1.04	0	---	---
	i24h	3	Bt.6299.1.S1_at	-1.04	0.0001	LOC113828	hypothetical protein BC011204
	i24h	3	Bt.11069.2.S1_at	-1.05	0	ADCY6	adenylate cyclase 6
	i24h	3	Bt.19917.2.S1_at	-1.05	0	FLJ31295	hypothetical protein FLJ31295
	i24h	3	Bt.28063.1.S1_at	-1.05	0.0001	---	---
	i24h	3	Bt.10388.3.S1_at	-1.06	0	KIAA1102	KIAA1102 protein
	i24h	3	Bt.9032.2.S1_at	-1.06	0.0002	TARP	TCR gamma alternate reading frame protein
	i24h	3	Bt.10853.1.S1_at	-1.07	0	FREM1	FRAS1 related extracellular matrix 1
	i24h	3	Bt.12843.1.S1_at	-1.07	0	MRC2	mannose receptor, C type 2
	i24h	3	Bt.20296.1.S1_at	-1.07	0	SFXN2	sideroflexin 2
	i24h	3	Bt.20592.1.S1_at	-1.07	0.0005	---	---
	i24h	3	Bt.23911.1.A1_at	-1.07	0	XIST	X -specific transcript
	i24h	3	Bt.2566.1.S1_at	-1.07	0	---	---
	i24h	3	Bt.2988.1.S1_at	-1.07	0.0007	GNG11	guanine nucleotide binding protein, gamma 11
	i24h	3	Bt.15735.1.S1_at	-1.08	0	AGRN	agrin
	i24h	3	Bt.2177.2.S1_at	-1.08	0	LOC92689	hypothetical protein BC001096
	i24h	3	Bt.27708.1.A1_at	-1.08	0	---	---
	i24h	3	Bt.9614.1.S1_at	-1.08	0	2015-09-01	15 kDa selenoprotein
	i24h	3	Bt.10161.1.A1_at	-1.09	0	GIPC2	PDZ domain protein GIPC2
	i24h	3	Bt.13899.1.A1_at	-1.09	0	ENPP1	ectonucleotide pyrophosphatase/phosphodiesterase 1
	i24h	3	Bt.28579.1.S1_at	-1.09	0	CLDN15	claudin 15
	i24h	3	Bt.3835.1.S1_at	-1.09	0.0005	LOC55974	stromal cell protein
	i24h	3	Bt.8549.1.S2_at	-1.09	0.0013	COL1A1	collagen, type I, alpha 1
	i24h	3	Bt.22534.1.S1_at	-1.1	0.0005	PMP22	peripheral myelin protein 22
	i24h	3	Bt.23498.1.S1_at	-1.1	0	GALNTL1	UDP-N-acetyl-alpha-D-galactosamine:polypeptide N-acetylgalactosaminyltransferase-like 1
	i24h	3	Bt.26836.2.A1_at	-1.1	0	CL640	hypothetical protein CL640
	i24h	3	Bt.15714.1.S1_at	-1.11	0.0002	FLJ20436	hypothetical protein FLJ20436
	i24h	3	Bt.20223.1.S1_at	-1.11	0	LOC221143	hypothetical protein LOC221143
	i24h	3	Bt.20510.1.S1_at	-1.11	0	FXYD1	FXYD domain containing ion transport regulator 1
	i24h	3	Bt.21294.1.A1_at	-1.11	0.0003	CALD1	caldesmon 1
	i24h	3	Bt.21696.1.S1_at	-1.11	0.0001	C8orf1	chromosome 8 open reading frame 1
	i24h	3	Bt.28159.1.S1_at	-1.11	0.0003	DTNA	dystrobrevin, alpha
	i24h	3	Bt.17034.1.A1_at	-1.12	0.0007	SSTR1	somatostatin receptor 1
	i24h	3	Bt.20074.1.S1_a_at	-1.12	0	GRPEL2	GrpE-like 2, mitochondrial
	i24h	3	Bt.24868.1.A1_at	-1.12	0	DKK2	dickkopf homolog 2
	i24h	3	Bt.26433.1.A1_at	-1.12	0.0005	CD109	CD109 antigen
	i24h	3	Bt.4010.1.S1_at	-1.12	0.0001	FLJ10618	hypothetical protein FLJ10618
	i24h	3	Bt.5560.1.S1_at	-1.12	0	IGIP	IgA regulatory protein
	i24h	3	Bt.13239.1.A1_at	-1.13	0	HNRPLL	heterogeneous nuclear ribonucleoprotein L-like
	i24h	3	Bt.20407.1.S1_at	-1.13	0	CPEB4	cytoplasmic polyadenylation element binding protein 4
	i24h	3	Bt.22303.3.S1_at	-1.13	0	KIAA0040	KIAA0040 gene product
	i24h	3	Bt.25578.1.A1_at	-1.13	0	LMO3	LIM domain only 3
	i24h	3	Bt.2566.2.S1_at	-1.13	0	ADAM33	a disintegrin and metalloproteinase domain 33
	i24h	3	Bt.6361.1.S1_at	-1.14	0	DDX5	DEAD box polypeptide 5
	i24h	3	Bt.709.1.S1_at	-1.14	0	LOC254531	PLSC domain containing protein
	i24h	3	Bt.1701.1.S1_at	-1.15	0	COPZ2	coatomer protein complex, subunit zeta 2
	i24h	3	Bt.19473.1.A1_at	-1.15	0	RORA	RAR-related orphan receptor A
	i24h	3	Bt.20774.1.A1_at	-1.15	0.0001	ITGB5	integrin, beta 5
	i24h	3	Bt.22303.2.S1_at	-1.15	0	KIAA0040	KIAA0040 gene product
	i24h	3	Bt.29910.1.S1_at	-1.15	0	SGCE	sarcoglycan, epsilon
	i24h	3	Bt.17400.1.A1_at	-1.16	0	---	---
	i24h	3	Bt.20205.1.S1_at	-1.16	0	UBE2F	ubiquitin-conjugating enzyme E2F
	i24h	3	Bt.21069.1.S1_at	-1.16	0.0001	CSF2RB	colony stimulating factor 2 receptor, beta, low-affinity
	i24h	3	Bt.22435.1.S1_at	-1.16	0	FN5	FN5 protein
	i24h	3	Bt.25668.2.S1_at	-1.16	0	C10orf33	chromosome 10 open reading frame 33
	i24h	3	Bt.28468.2.A1_at	-1.16	0	NRGN	neurogranin
	i24h	3	Bt.4827.1.S1_at	-1.16	0	CAMKK2	calcium/calmodulin-dependent protein kinase kinase 2, beta
	i24h	3	Bt.20637.1.S1_at	-1.17	0	---	---
	i24h	3	Bt.25656.1.A1_at	-1.18	0	---	---
	i24h	3	Bt.12744.1.S1_at	-1.19	0	KIAA0703	KIAA0703 gene product
	i24h	3	Bt.26682.1.S1_at	-1.19	0	RHOF	ras homolog gene family, member F
	i24h	3	Bt.3949.1.S2_at	-1.19	0.0001	PFKFB2	6-phosphofructo-2-kinase/fructose-2,6-biphosphatase 2
	i24h	3	Bt.8321.1.A1_at	-1.19	0	KIAA0182	KIAA0182 protein
	i24h	3	Bt.11808.1.S1_at	-1.2	0	MOSPD1	motile sperm domain containing 1
	i24h	3	Bt.1580.1.S1_at	-1.2	0	SGNE1	secretory granule, neuroendocrine protein 1
	i24h	3	Bt.2177.1.S1_at	-1.2	0	LOC92689	hypothetical protein BC001096
	i24h	3	Bt.22734.1.A1_at	-1.2	0	ENPP4	ectonucleotide pyrophosphatase/phosphodiesterase 4
	i24h	3	Bt.2516.2.S1_at	-1.2	0	---	---
	i24h	3	Bt.13482.1.S1_at	-1.21	0.0002	NOV	nephroblastoma overexpressed gene
	i24h	3	Bt.1458.1.S1_at	-1.21	0.0001	PGM5	phosphoglucomutase 5
	i24h	3	Bt.16495.2.A1_at	-1.21	0	COL4A5	collagen, type IV, alpha 5
	i24h	3	Bt.22735.1.S1_at	-1.21	0	SYTL2	synaptotagmin-like 2
	i24h	3	Bt.2421.1.A1_at	-1.21	0	PLEKHF1	pleckstrin homology domain containing, family F member 1
	i24h	3	Bt.4795.1.S1_at	-1.21	0.0001	SLC6A4	solute carrier family 6, member 4
	i24h	3	Bt.6449.1.S1_at	-1.21	0.0002	FBLN5	fibulin 5
	i24h	3	Bt.12199.2.S1_at	-1.22	0	SLC41A1	solute carrier family 41, member 1
	i24h	3	Bt.14156.2.A1_at	-1.22	0	---	---
	i24h	3	Bt.20905.1.S1_at	-1.22	0.0001	ZAP70	zeta-chain associated protein kinase 70kDa
	i24h	3	Bt.27749.1.A1_at	-1.22	0	LMAN1L	lectin, mannose-binding, 1 like
	i24h	3	Bt.6575.1.A1_at	-1.22	0	PI4KII	phosphatidylinositol 4-kinase type II
	i24h	3	Bt.11625.1.S1_at	-1.23	0	CREB5	cAMP responsive element binding protein 5
	i24h	3	Bt.3387.1.S1_at	-1.23	0	HSPA5BP1	heat shock 70kDa protein 5 binding protein 1
	i24h	3	Bt.4852.1.S1_at	-1.23	0	GSTM1	glutathione S-transferase M1
	i24h	3	Bt.6410.2.A1_s_at	-1.23	0.0001	---	---
	i24h	3	Bt.7788.1.S1_at	-1.23	0.0001	URB	steroid sensitive gene 1
	i24h	3	Bt.11298.1.A1_at	-1.24	0	---	---
	i24h	3	Bt.1541.1.S1_at	-1.24	0	AGPAT1	1-acylglycerol-3-phosphate O-acyltransferase 1
	i24h	3	Bt.16739.1.A1_at	-1.24	0	GSTM1	glutathione S-transferase M1
	i24h	3	Bt.21896.1.S1_at	-1.24	0.0012	COL21A1	collagen, type XXI, alpha 1
	i24h	3	Bt.13324.4.S1_at	-1.25	0	IDH1	isocitrate dehydrogenase 1, soluble
	i24h	3	Bt.16208.1.A1_at	-1.25	0	---	---
	i24h	3	Bt.16843.1.A1_at	-1.25	0.0002	C22orf16	chromosome 22 open reading frame 16
	i24h	3	Bt.20273.2.S1_a_at	-1.25	0	C9orf111	chromosome 9 open reading frame 111
	i24h	3	Bt.27209.1.A1_at	-1.25	0	LHFPL3	lipoma HMGIC fusion partner-like 3
	i24h	3	Bt.27352.1.S1_at	-1.25	0	ARHGEF16	Rho guanine exchange factor 16
	i24h	3	Bt.3862.1.S1_a_at	-1.25	0	PPARG	peroxisome proliferative activated receptor, gamma
	i24h	3	Bt.7948.1.S1_at	-1.25	0	CYFIP2	cytoplasmic FMR1 interacting protein 2
	i24h	3	Bt.19917.1.A1_at	-1.26	0	FLJ31295	hypothetical protein FLJ31295
	i24h	3	Bt.4167.1.S1_at	-1.26	0	NUCB2	nucleobindin 2
	i24h	3	Bt.12673.1.A1_at	-1.27	0.001	---	---
	i24h	3	Bt.27084.1.S1_at	-1.27	0	SEMA3C	sema domain, immunoglobulin domain, short basic domain, secreted, 3C
	i24h	3	Bt.27331.1.S1_at	-1.27	0	C5orf13	chromosome 5 open reading frame 13
	i24h	3	Bt.5398.1.S1_at	-1.27	0.0003	TNXB	tenascin XB
	i24h	3	Bt.5814.1.A1_at	-1.27	0	PPARGC1A	peroxisome proliferative activated receptor, gamma, coactivator 1, alpha
	i24h	3	Bt.19567.2.S1_at	-1.28	0	NEBL	nebulette
	i24h	3	Bt.29900.1.S1_at	-1.28	0	HS2ST1	heparan sulfate 2-O-sulfotransferase 1
	i24h	3	Bt.2000.2.S1_at	-1.29	0	HYPK	Huntingtin interacting protein K
	i24h	3	Bt.20280.1.S1_at	-1.29	0	GYLTL1B	glycosyltransferase-like 1B
	i24h	3	Bt.27003.2.S1_at	-1.29	0	RetSat	all-trans-13,14-dihydroretinol saturase
	i24h	3	Bt.7541.1.S1_at	-1.29	0	NME4	non-metastatic cells 4, protein expressed in
	i24h	3	Bt.20875.1.A1_at	-1.3	0	TLK1	tousled-like kinase 1
	i24h	3	Bt.21959.3.S1_at	-1.3	0	DKFZp762C1112	hypothetical protein DKFZp762C1112
	i24h	3	Bt.405.1.S1_at	-1.3	0.0002	FST	follistatin
	i24h	3	Bt.17080.1.A1_at	-1.31	0.0002	C9orf12	chromosome 9 open reading frame 12
	i24h	3	Bt.15511.1.A1_at	-1.32	0.0001	FABP3	fatty acid binding protein 3, muscle and heart
	i24h	3	Bt.6171.1.A1_at	-1.32	0	HIBADH	3-hydroxyisobutyrate dehydrogenase
	i24h	3	Bt.22552.1.S2_at	-1.33	0	CLSTN1	calsyntenin 1
	i24h	3	Bt.7478.1.S1_at	-1.33	0	HSPB6	heat shock protein, alpha-crystallin-related, B6
	i24h	3	Bt.2424.1.S1_at	-1.34	0	DPYD	dihydropyrimidine dehydrogenase
	i24h	3	Bt.9789.1.S1_at	-1.34	0	DVL1	dishevelled, dsh homolog 1
	i24h	3	Bt.12490.1.S1_at	-1.35	0.0003	IGHG1	immunoglobulin heavy constant gamma 1
	i24h	3	Bt.16782.2.S1_at	-1.35	0	ADSSL1	adenylosuccinate synthase like 1
	i24h	3	Bt.21354.1.A1_at	-1.35	0	GFRA2	GDNF family receptor alpha 2
	i24h	3	Bt.22667.1.A1_at	-1.35	0	DDO	D-aspartate oxidase
	i24h	3	Bt.10734.2.S1_at	-1.36	0	ASXL1	additional sex combs like 1
	i24h	3	Bt.7033.1.S1_at	-1.36	0	FOLR2	folate receptor 2
	i24h	3	Bt.73.1.S1_at	-1.36	0	COL10A1	collagen, type X, alpha 1
	i24h	3	Bt.20770.1.A1_at	-1.37	0.0001	CLOCK	clock homolog
	i24h	3	Bt.12722.1.A1_at	-1.38	0	RNASE4	ribonuclease, RNase A family, 4
	i24h	3	Bt.15900.2.S1_at	-1.38	0	KIAA0828	KIAA0828 protein
	i24h	3	Bt.16611.1.A1_at	-1.38	0.0001	MID1	midline 1
	i24h	3	Bt.1825.1.S1_at	-1.38	0	MGC4172	hypothetical protein MGC4172
	i24h	3	Bt.5343.1.A1_at	-1.38	0	---	---
	i24h	3	Bt.17798.1.A1_at	-1.39	0	MAGI-3	membrane-associated guanylate kinase-related
	i24h	3	Bt.2346.1.S1_at	-1.39	0	LY6E	lymphocyte antigen 6 complex, locus E
	i24h	3	Bt.26895.2.S1_at	-1.39	0	FAM20A	family with sequence similarity 20, member A
	i24h	3	Bt.4912.1.S1_at	-1.39	0	PI16	protease inhibitor 16
	i24h	3	Bt.10734.1.A1_at	-1.4	0	ASXL1	additional sex combs like 1
	i24h	3	Bt.14156.1.S1_at	-1.4	0	---	---
	i24h	3	Bt.21959.2.S1_at	-1.4	0	DKFZp762C1112	hypothetical protein DKFZp762C1112
	i24h	3	Bt.22374.1.S1_at	-1.41	0	KIAA1171	KIAA1171 protein
	i24h	3	Bt.2266.3.S1_at	-1.41	0.0002	T3JAM	TRAF3-interacting Jun N-terminal kinase -activating modulator
	i24h	3	Bt.26813.1.S1_at	-1.41	0	KIAA1573	KIAA1573 protein
	i24h	3	Bt.28942.1.S1_at	-1.41	0	SLC35C1	solute carrier family 35, member C1
	i24h	3	Bt.22869.1.S2_at	-1.42	0	FABP5	fatty acid binding protein 5
	i24h	3	Bt.19932.1.S1_at	-1.43	0	CYS1	cystin 1
	i24h	3	Bt.21465.1.S1_at	-1.43	0	IGFBP5	insulin-like growth factor binding protein 5
	i24h	3	Bt.29668.1.A1_at	-1.43	0	PTPRM	protein tyrosine phosphatase, receptor type, M
	i24h	3	Bt.13349.1.S1_at	-1.44	0	FLJ20533	hypothetical protein FLJ20533
	i24h	3	Bt.1616.1.A1_at	-1.44	0	SOD3	superoxide dismutase 3, extracellular
	i24h	3	Bt.28237.1.A1_at	-1.44	0	LOC92689	hypothetical protein BC001096
	i24h	3	Bt.29371.1.A1_at	-1.44	0	---	---
	i24h	3	Bt.20372.1.S1_at	-1.45	0.0013	PON3	paraoxonase 3
	i24h	3	Bt.21981.1.A1_at	-1.46	0	ANTXR1	anthrax toxin receptor 1
	i24h	3	Bt.4872.1.S1_at	-1.46	0	MXRA8	matrix-remodelling associated 8
	i24h	3	Bt.5250.1.S1_at	-1.46	0	MFGE8	milk fat globule-EGF factor 8 protein
	i24h	3	Bt.15900.1.A1_at	-1.47	0	KIAA0828	KIAA0828 protein
	i24h	3	Bt.9053.2.S1_a_at	-1.48	0	LRP16	LRP16 protein
	i24h	3	Bt.13324.1.S1_a_at	-1.49	0	IDH1	isocitrate dehydrogenase 1, soluble
	i24h	3	Bt.4695.1.S1_at	-1.49	0	PIGR	polymeric immunoglobulin receptor
	i24h	3	Bt.19567.1.A1_at	-1.5	0	NEBL	nebulette
	i24h	3	Bt.26117.1.A1_at	-1.5	0	C1D	nuclear DNA-binding protein
	i24h	3	Bt.8127.1.S1_at	-1.51	0.0013	HPSE	heparanase
	i24h	3	Bt.9412.3.S1_at	-1.51	0	COL14A1	collagen, type XIV, alpha 1
	i24h	3	Bt.1366.1.S1_at	-1.52	0	TNA	tetranectin
	i24h	3	Bt.20613.2.A1_at	-1.52	0	BCAR3	breast cancer anti-estrogen resistance 3
	i24h	3	Bt.3780.1.S1_at	-1.52	0	C5orf13	chromosome 5 open reading frame 13
	i24h	3	Bt.15623.1.S1_at	-1.53	0.0001	DST	dystonin
	i24h	3	Bt.21589.1.S1_at	-1.53	0	ANGPTL2	angiopoietin-like 2
	i24h	3	Bt.23575.1.A1_at	-1.53	0.0001	ECM2	extracellular matrix protein 2, female organ and adipocyte specific
	i24h	3	Bt.23635.1.S1_at	-1.53	0	SYCP3	synaptonemal complex protein 3
	i24h	3	Bt.28034.2.S1_at	-1.54	0	ERCC5	excision repair cross-complementing rodent repair deficiency, complementation group 5
	i24h	3	Bt.6630.1.S1_at	-1.54	0	CNN1	calponin 1, basic, smooth muscle
	i24h	3	Bt.12339.1.S1_at	-1.55	0	PC	pyruvate carboxylase
	i24h	3	Bt.29907.1.S1_at	-1.55	0	KLHDC8B	kelch domain containing 8B
	i24h	3	Bt.3100.1.A1_at	-1.55	0	IGFBP5	insulin-like growth factor binding protein 5
	i24h	3	Bt.4539.1.S1_at	-1.55	0	AGTR1	angiotensin II receptor, type 1
	i24h	3	Bt.9412.1.S1_at	-1.55	0	COL14A1	collagen, type XIV, alpha 1
	i24h	3	Bt.20619.1.S1_at	-1.56	0	MSI2	musashi homolog 2
	i24h	3	Bt.21518.1.S1_at	-1.56	0.0002	SNF1LK	SNF1-like kinase
	i24h	3	Bt.20883.1.S1_at	-1.57	0	ANG	angiogenin, ribonuclease, RNase A family, 5
	i24h	3	Bt.21959.1.S1_at	-1.58	0	DKFZp762C1112	hypothetical protein DKFZp762C1112
	i24h	3	Bt.28062.1.S1_at	-1.58	0	GEM	GTP binding protein overexpressed in skeletal muscle
	i24h	3	Bt.5468.1.S1_at	-1.59	0	CST6	cystatin E/M
	i24h	3	Bt.7179.1.S1_a_at	-1.59	0	MMP23B	matrix metalloproteinase 23B
	i24h	3	Bt.10333.1.S1_at	-1.6	0	KIAA0182	KIAA0182 protein
	i24h	3	Bt.11482.1.S1_at	-1.6	0	NKIRAS1	NFKB inhibitor interacting Ras-like 1
	i24h	3	Bt.19322.1.A1_at	-1.6	0	COL4A6	collagen, type IV, alpha 6
	i24h	3	Bt.18389.1.A1_at	-1.62	0	---	---
	i24h	3	Bt.24121.1.A1_at	-1.62	0	---	---
	i24h	3	Bt.17771.3.A1_at	-1.63	0	---	---
	i24h	3	Bt.18048.1.A1_at	-1.64	0	DDX26B	DEAD/H box polypeptide 26B
	i24h	3	Bt.20733.1.S1_at	-1.64	0	KIAA0828	KIAA0828 protein
	i24h	3	Bt.29697.1.S1_at	-1.64	0	ART3	ADP-ribosyltransferase 3
	i24h	3	Bt.3229.1.S1_at	-1.64	0	HAPLN3	hyaluronan and proteoglycan link protein 3
	i24h	3	Bt.6802.1.S1_at	-1.65	0	RGS5	regulator of G-protein signalling 5
	i24h	3	Bt.9053.1.S1_a_at	-1.67	0	LRP16	LRP16 protein
	i24h	3	Bt.18015.1.A1_at	-1.68	0	PYGB	phosphorylase, glycogen; brain
	i24h	3	Bt.18265.1.A1_at	-1.68	0	BUB1B	BUB1 budding uninhibited by benzimidazoles 1 homolog beta
	i24h	3	Bt.25258.1.A1_at	-1.68	0	ZNRF3	zinc and ring finger 3
	i24h	3	Bt.27709.1.A1_at	-1.68	0	DKFZp586M1819	putative lysophosphatidic acid acyltransferase
	i24h	3	Bt.10030.2.S1_a_at	-1.69	0	TMEPAI	transmembrane, prostate androgen induced RNA
	i24h	3	Bt.21981.3.S1_at	-1.7	0	ANTXR1	anthrax toxin receptor 1
	i24h	3	Bt.18200.1.A1_at	-1.71	0.0007	SEMA3E	sema domain, immunoglobulin domain, short basic domain, secreted, 3E
	i24h	3	Bt.26099.1.A1_at	-1.71	0	CNTN4	contactin 4
	i24h	3	Bt.4374.1.S1_at	-1.71	0	WNT5A	wingless-type MMTV integration site family, member 5A
	i24h	3	Bt.24729.1.A1_at	-1.73	0	SLC38A3	solute carrier family 38, member 3
	i24h	3	Bt.19120.1.A1_at	-1.74	0	---	---
	i24h	3	Bt.23516.1.S1_at	-1.74	0	AQP3	aquaporin 3
	i24h	3	Bt.25152.1.A1_at	-1.74	0.0012	---	---
	i24h	3	Bt.5582.1.S1_at	-1.74	0	SH3BGR	SH3 domain binding glutamic acid-rich protein
	i24h	3	Bt.97.1.S1_at	-1.74	0	FABP4	fatty acid binding protein 4, adipocyte
	i24h	3	Bt.15298.1.A1_at	-1.75	0	FLJ14054	hypothetical protein FLJ14054
	i24h	3	Bt.26788.1.S1_at	-1.75	0	FLJ11588	hypothetical protein FLJ11588
	i24h	3	Bt.3202.1.A1_at	-1.75	0	PRELP	proline arginine-rich end leucine-rich repeat protein
	i24h	3	Bt.24444.2.S1_a_at	-1.76	0	RORA	RAR-related orphan receptor A
	i24h	3	Bt.2452.1.S1_at	-1.76	0	LUM	lumican
	i24h	3	Bt.17332.1.S1_at	-1.77	0	NR3C2	nuclear receptor subfamily 3, group C, member 2
	i24h	3	Bt.17562.1.A1_at	-1.78	0	LOC196996	hypothetical protein LOC196996
	i24h	3	Bt.18660.1.A1_at	-1.78	0	SPINK2	serine protease inhibitor, Kazal type 2
	i24h	3	Bt.668.1.S1_at	-1.78	0	TMEPAI	transmembrane, prostate androgen induced RNA
	i24h	3	Bt.2475.1.S1_at	-1.79	0	C7orf10	chromosome 7 open reading frame 10
	i24h	3	Bt.4492.1.S1_at	-1.79	0	COLEC12	collectin sub-family member 12
	i24h	3	Bt.17332.2.S1_at	-1.81	0	NR3C2	nuclear receptor subfamily 3, group C, member 2
	i24h	3	Bt.17332.3.A1_at	-1.81	0	NR3C2	nuclear receptor subfamily 3, group C, member 2
	i24h	3	Bt.6778.1.S1_at	-1.84	0.0001	APLN	apelin, AGTRL1 ligand
	i24h	3	Bt.18071.1.A1_at	-1.86	0	---	---
	i24h	3	Bt.28034.1.S1_at	-1.86	0	ERCC5	excision repair cross-complementing rodent repair deficiency, complementation group 5
	i24h	3	Bt.28518.1.S1_at	-1.87	0.0004	PTI	pancreatic trypsin inhibitor
	i24h	3	Bt.12927.1.S1_at	-1.88	0	HAS2	hyaluronan synthase 2
	i24h	3	Bt.28566.1.S1_at	-1.89	0	NR3C2	nuclear receptor subfamily 3, group C, member 2
	i24h	3	Bt.5155.1.S1_at	-1.91	0	MFAP4	microfibrillar-associated protein 4
	i24h	3	Bt.18483.1.A1_at	-1.93	0	---	---
	i24h	3	Bt.24830.1.A1_at	-1.95	0	---	---
	i24h	3	Bt.9777.1.S1_at	-1.95	0	BDH	3-hydroxybutyrate dehydrogenase
	i24h	3	Bt.3308.1.S1_at	-1.96	0	---	---
	i24h	3	Bt.26930.1.S1_at	-1.98	0	DDEFL1	development and differentiation enhancing factor-like 1
	i24h	3	Bt.6410.1.A1_at	-1.98	0	C11orf34	chromosome 11 open reading frame 34
	i24h	3	Bt.5341.1.S1_at	-1.99	0	OGN	osteoglycin
	i24h	3	Bt.5348.1.S1_at	-2	0	RPL6	ribosomal protein L6
	i24h	3	Bt.18207.1.S1_at	-2.01	0	NFASC	neurofascin
	i24h	3	Bt.8127.1.S2_at	-2.01	0.0004	HPSE	heparanase
	i24h	3	Bt.24211.2.S1_at	-2.02	0	ASPN	asporin
	i24h	3	Bt.19356.1.A1_at	-2.04	0	---	---
	i24h	3	Bt.12300.2.S1_at	-2.06	0.0001	MYH1	myosin, heavy polypeptide 1, skeletal muscle, adult
	i24h	3	Bt.17044.1.S1_at	-2.06	0	---	---
	i24h	3	Bt.22002.1.S1_at	-2.08	0	FABP4	fatty acid binding protein 4, adipocyte
	i24h	3	Bt.12440.1.A1_at	-2.09	0	IGFBP5	insulin-like growth factor binding protein 5
	i24h	3	Bt.12555.1.S1_at	-2.09	0	BTNL9	butyrophilin-like 9
	i24h	3	Bt.4703.1.S1_at	-2.09	0	MYOC	myocilin, trabecular meshwork inducible glucocorticoid response
	i24h	3	Bt.725.1.S1_at	-2.1	0	PDGFRL	platelet-derived growth factor receptor-like
	i24h	3	Bt.9863.1.S1_at	-2.11	0	SHCBP1	SHC SH2-domain binding protein 1
	i24h	3	Bt.4680.1.S1_at	-2.14	0	DNAJC12	DnaJ homolog, subfamily C, member 12
	i24h	3	Bt.12654.1.S1_at	-2.15	0	FLJ39155	hypothetical protein FLJ39155
	i24h	3	Bt.13772.1.A1_at	-2.15	0	CYP1A1	cytochrome P450, family 1, subfamily A, polypeptide 1
	i24h	3	Bt.5002.1.S1_at	-2.15	0	GPD1	glycerol-3-phosphate dehydrogenase 1
	i24h	3	Bt.25312.1.A1_at	-2.19	0	COLEC12	collectin sub-family member 12
	i24h	3	Bt.20580.1.S1_at	-2.26	0.0001	HPSE	heparanase
	i24h	3	Bt.140.1.S1_at	-2.27	0	OXTR	oxytocin receptor
	i24h	3	Bt.1899.1.A1_at	-2.28	0	ISLR	immunoglobulin superfamily containing leucine-rich repeat
	i24h	3	Bt.4886.1.A1_at	-2.31	0	LRRC17	leucine rich repeat containing 17
	i24h	3	Bt.4482.2.S1_at	-2.32	0	MSR1	macrophage scavenger receptor 1
	i24h	3	Bt.12847.1.S1_at	-2.36	0	STATH	statherin
	i24h	3	Bt.2479.1.A1_at	-2.37	0	SYCP3	synaptonemal complex protein 3
	i24h	3	Bt.27938.1.A1_at	-2.37	0	ABCG2	ATP-binding cassette, sub-family G, member 2
	i24h	3	Bt.16861.1.A1_at	-2.4	0	DKFZp761N1114	hypothetical protein DKFZp761N1114
	i24h	3	Bt.24211.1.A1_at	-2.44	0	ASPN	asporin
	i24h	3	Bt.27003.1.S1_at	-2.45	0.0001	RetSat	all-trans-13,14-dihydroretinol saturase
	i24h	3	Bt.28182.1.A1_at	-2.45	0	RGS5	regulator of G-protein signalling 5
	i24h	3	Bt.8967.1.S1_at	-2.45	0.0014	GDF8	growth differentiation factor 8
	i24h	3	Bt.17044.2.A1_at	-2.47	0	---	---
	i24h	3	Bt.2717.1.A1_at	-2.47	0	FAP	fibroblast activation protein, alpha
	i24h	3	Bt.12984.1.S1_at	-2.48	0	SLC38A3	solute carrier family 38, member 3
	i24h	3	Bt.16861.2.S1_at	-2.49	0	DKFZp761N1114	hypothetical protein DKFZp761N1114
	i24h	3	Bt.15569.1.A1_at	-2.52	0	SIAT7C	sialyltransferase 7 C
	i24h	3	Bt.5391.1.S1_at	-2.54	0.0008	KERA	keratocan
	i24h	3	Bt.457.1.S1_at	-2.6	0.0003	SPADH1	spermadhesin 1
	i24h	3	Bt.22595.1.S1_at	-2.64	0	LOC55924	hypothetical protein LOC55924
	i24h	3	Bt.26363.1.A1_at	-2.72	0	---	---
	i24h	3	Bt.47.1.S1_at	-2.72	0	CA6	carbonic anhydrase VI
	i24h	3	Bt.14153.1.S1_at	-2.74	0	NEB	nebulin
	i24h	3	Bt.16100.2.S1_at	-2.74	0	C2orf31	chromosome 2 open reading frame 31
	i24h	3	Bt.84.1.S1_at	-2.77	0	SLC34A2	solute carrier family 34, member 2
	i24h	3	Bt.23451.1.S1_at	-2.85	0	CCL26	chemokine ligand 26
	i24h	3	Bt.21761.1.S1_a_at	-2.91	0	TMOD4	tropomodulin 4
	i24h	3	Bt.12283.1.A1_at	-2.96	0	DIRAS3	DIRAS family, GTP-binding RAS-like 3
	i24h	3	Bt.16100.1.S1_at	-2.96	0	C2orf31	chromosome 2 open reading frame 31
	i24h	3	Bt.18349.1.A1_at	-2.97	0	---	---
	i24h	3	Bt.17582.1.S1_at	-3.02	0	ATP13A4	ATPase type 13A4
	i24h	3	Bt.12848.1.S1_at	-3.07	0	PTHLH	parathyroid hormone-like hormone
	i24h	3	Bt.11057.1.S1_at	-3.48	0	LOC152573	hypothetical protein BC012029
	i24h	3	Bt.17665.1.A1_at	-3.5	0	SLC25A21	solute carrier family 25, member 21
	i24h	3	Bt.25459.1.A1_at	-3.57	0	ATP13A4	ATPase type 13A4
	i24h	3	Bt.21137.2.S1_at	-3.59	0	SLC34A2	solute carrier family 34, member 2
	i24h	3	Bt.2598.1.S1_at	-4.71	0	ALOX15	arachidonate 15-lipoxygenase
	i24h	4	Bt.10059.1.S1_at	-1	0	ECH1	enoyl Coenzyme A hydratase 1, peroxisomal
	i24h	4	Bt.21997.1.S1_at	-1.02	0.0001	PPM1K	protein phosphatase 1K
	i24h	4	Bt.11772.1.A1_at	-1.04	0.0002	LOC388272	similar to RIKEN cDNA 4921524J17
	i24h	4	Bt.24202.1.S1_at	-1.04	0	CDC2	cell division cycle 2, G1 to S and G2 to M
	i24h	4	Bt.5530.1.S1_at	-1.05	0.0011	DHRS3	dehydrogenase/reductase member 3
	i24h	4	Bt.24370.1.A1_at	-1.06	0	CXorf45	chromosome X open reading frame 45
	i24h	4	Bt.21661.1.S1_at	-1.08	0	ADHFE1	alcohol dehydrogenase, iron containing, 1
	i24h	4	Bt.21159.1.S1_at	-1.1	0	LOC125150	hypothetical protein LOC125150
	i24h	4	Bt.11262.1.S1_at	-1.11	0	PEG3	paternally expressed 3
	i24h	4	Bt.7784.1.S1_at	-1.13	0.0003	PLEKHA6	pleckstrin homology domain containing, family A member 6
	i24h	4	Bt.27689.1.A1_at	-1.14	0.0007	WISP2	WNT1 inducible signaling pathway protein 2
	i24h	4	Bt.8338.1.S1_at	-1.14	0.0002	CITED4	Cbp/p300-interacting transactivator, with Glu/Asp-rich carboxy-terminal domain, 4
	i24h	4	Bt.2911.1.A1_at	-1.15	0	FLJ20152	hypothetical protein FLJ20152
	i24h	4	Bt.20744.1.A1_at	-1.16	0	PDZK3	PDZ domain containing 3
	i24h	4	Bt.27332.1.A1_at	-1.16	0.0014	GPC6	glypican 6
	i24h	4	Bt.19644.1.A1_at	-1.17	0.0001	---	---
	i24h	4	Bt.29205.1.A1_at	-1.17	0.0004	SLC5A9	solute carrier family 5, member 9
	i24h	4	Bt.12640.1.S1_at	-1.18	0	ACAS2	acetyl-Coenzyme A synthetase 2
	i24h	4	Bt.20329.2.S1_at	-1.18	0.0002	ARF4L	ADP-ribosylation factor 4-like
	i24h	4	Bt.20428.2.S1_a_at	-1.21	0	PRC1	protein regulator of cytokinesis 1
	i24h	4	Bt.15740.2.S1_at	-1.24	0.0001	TPD52L1	tumor protein D52-like 1
	i24h	4	Bt.18634.1.A1_at	-1.25	0.0003	PPM1K	protein phosphatase 1K
	i24h	4	Bt.27207.1.A1_at	-1.27	0.0001	GPC6	glypican 6
	i24h	4	Bt.9850.1.A1_at	-1.27	0	LOC134285	hypothetical protein LOC134285
	i24h	4	Bt.984.1.S1_at	-1.28	0	ADAMTS12	a disintegrin-like and metalloprotease with thrombospondin type 1 motif, 12
	i24h	4	Bt.18634.2.S1_at	-1.29	0	PPM1K	protein phosphatase 1K
	i24h	4	Bt.12403.1.S1_at	-1.31	0.0001	RHPN2	rhophilin, Rho GTPase binding protein 2
	i24h	4	Bt.15740.1.A1_at	-1.34	0	TPD52L1	tumor protein D52-like 1
	i24h	4	Bt.27828.1.S1_at	-1.37	0	CLMN	calmin
	i24h	4	Bt.4414.1.S1_at	-1.42	0.0015	LOC51760	B/K protein
	i24h	4	Bt.8618.1.S1_at	-1.43	0	---	---
	i24h	4	Bt.29581.1.A1_at	-1.51	0.0001	---	---
	i24h	4	Bt.20329.1.A1_at	-1.54	0	ARF4L	ADP-ribosylation factor 4-like
	i24h	4	Bt.16721.1.A1_at	-1.57	0	KCNMA1	potassium large conductance calcium-activated channel, subfamily M, alpha member 1
	i24h	4	Bt.24824.1.S1_at	-1.57	0.0001	GLT8D2	glycosyltransferase 8 domain containing 2
	i24h	4	Bt.26950.1.A1_at	-1.69	0.0011	SLC39A12	solute carrier family 39, member 12
	i24h	4	Bt.28238.1.A1_at	-1.87	0	PPM1K	protein phosphatase 1K
	i24h	4	Bt.11489.2.A1_at	-1.91	0.0001	HIST1H3J	histone 1, H3g
	i24h	4	Bt.17371.1.A1_at	-2.97	0.0004	SDCCAG10	serologically defined colon cancer antigen 10
	i24h	4	Bt.19232.1.A1_at	-3.45	0.0011	PHYHIPL	phytanoyl-CoA hydroxylase interacting protein-like
	i24h	4	Bt.12714.1.A1_at	-3.56	0.0005	PHYHIPL	phytanoyl-CoA hydroxylase interacting protein-like
	i24h	5	Bt.2349.1.S1_at	-1.43	0.0006	STMN4	stathmin-like 4
	i24h	6	Bt.28767.1.A1_at	-1	0	---	---
	i24h	6	Bt.4033.1.S1_at	-1	0	VAMP2	vesicle-associated membrane protein 2
	i24h	6	Bt.8213.1.S1_at	-1	0	FLJ14466	hypothetical protein FLJ14466
	i24h	6	Bt.9325.1.A1_at	-1	0	BCL6	B-cell CLL/lymphoma 6
	i24h	6	Bt.9412.2.S1_at	-1	0	COL14A1	collagen, type XIV, alpha 1
	i24h	6	Bt.28728.1.A1_at	-1.01	0	FLJ14466	hypothetical protein FLJ14466
	i24h	6	Bt.4897.1.S1_at	-1.01	0	INHA	inhibin, alpha
	i24h	6	Bt.6438.1.A1_at	-1.01	0.0004	TGFB2	transforming growth factor, beta 2
	i24h	6	Bt.9595.1.S1_at	-1.01	0	GKN1	gastrokine 1
	i24h	6	Bt.9807.3.S1_at	-1.01	0	GPNMB	glycoprotein nmb
	i24h	6	Bt.16916.1.S1_at	-1.02	0	KLF11	Kruppel-like factor 11
	i24h	6	Bt.6001.1.S1_s_at	-1.02	0.0001	MGC2494	hypothetical protein MGC2494
	i24h	6	Bt.6315.1.A1_at	-1.02	0	TBX21	T-box 21
	i24h	6	Bt.10371.1.S1_at	-1.03	0	CSAD	cysteine sulfinic acid decarboxylase
	i24h	6	Bt.16079.1.S1_at	-1.03	0	RTN3	reticulon 3
	i24h	6	Bt.17782.1.A1_at	-1.03	0.0007	---	---
	i24h	6	Bt.24887.1.S1_at	-1.03	0	ELF5	E74-like factor 5
	i24h	6	Bt.10608.1.S1_at	-1.04	0	FLJ10803	hypothetical protein FLJ10803
	i24h	6	Bt.13734.1.A1_at	-1.04	0.0002	---	---
	i24h	6	Bt.18404.1.S1_at	-1.04	0.0003	HNT	neurotrimin
	i24h	6	Bt.21048.1.S1_at	-1.04	0	LDB3	LIM domain binding 3
	i24h	6	Bt.22139.1.S1_at	-1.04	0.0001	COBLL1	COBL-like 1
	i24h	6	Bt.17741.1.A1_at	-1.05	0	ST7L	suppression of tumorigenicity 7 like
	i24h	6	Bt.20316.1.S1_at	-1.05	0	ANKRD23	ankyrin repeat domain 23
	i24h	6	Bt.7170.1.S1_at	-1.05	0.0001	ARL4A	ADP-ribosylation factor-like 4A
	i24h	6	Bt.12579.1.A1_at	-1.06	0.0013	MGC40579	hypothetical protein MGC40579
	i24h	6	Bt.20066.1.S1_at	-1.06	0	MGC2494	hypothetical protein MGC2494
	i24h	6	Bt.22077.1.S1_at	-1.06	0	SOX7	SRY -box 7
	i24h	6	Bt.25717.1.A1_at	-1.06	0	---	---
	i24h	6	Bt.11444.1.S1_at	-1.07	0	NRIP2	nuclear receptor interacting protein 2
	i24h	6	Bt.17917.2.A1_at	-1.07	0	---	---
	i24h	6	Bt.21249.1.S1_at	-1.07	0	U2AF1	U2 small nuclear RNA auxiliary factor 1
	i24h	6	Bt.25275.1.A1_at	-1.07	0	---	---
	i24h	6	Bt.28556.2.A1_at	-1.07	0	---	---
	i24h	6	Bt.4798.1.S2_at	-1.07	0	SCD	stearoyl-CoA desaturase
	i24h	6	Bt.12149.1.S1_at	-1.08	0.0001	WNK4	WNK lysine deficient protein kinase 4
	i24h	6	Bt.18091.1.A1_at	-1.08	0	NDFIP1	Nedd4 family interacting protein 1
	i24h	6	Bt.28405.1.S1_at	-1.08	0	---	---
	i24h	6	Bt.1792.1.S1_at	-1.09	0	DHRS6	dehydrogenase/reductase member 6
	i24h	6	Bt.18791.1.A1_at	-1.09	0	---	---
	i24h	6	Bt.29375.1.A1_at	-1.09	0.0002	---	---
	i24h	6	Bt.13865.1.A1_at	-1.1	0	GAMT	guanidinoacetate N-methyltransferase
	i24h	6	Bt.23745.1.A1_at	-1.1	0	AFP	alpha-fetoprotein
	i24h	6	Bt.12728.3.S1_at	-1.11	0	---	---
	i24h	6	Bt.13429.2.S1_at	-1.11	0.0001	WBP4	WW domain binding protein 4
	i24h	6	Bt.16202.1.A1_at	-1.11	0	CGI-115	CGI-115 protein
	i24h	6	Bt.26530.3.S1_a_at	-1.11	0	ACAD10	acyl-Coenzyme A dehydrogenase family, member 10
	i24h	6	Bt.3278.1.A1_at	-1.11	0.0012	EFNA5	ephrin-A5
	i24h	6	Bt.3475.1.A1_at	-1.11	0	---	---
	i24h	6	Bt.5505.1.S1_at	-1.11	0	TENC1	tensin like C1 domain containing phosphatase
	i24h	6	Bt.800.1.S1_at	-1.11	0	MAPK13	mitogen-activated protein kinase 13
	i24h	6	Bt.9444.1.S1_at	-1.11	0	STK17A	serine/threonine kinase 17a
	i24h	6	Bt.22199.1.S1_at	-1.12	0	DDIT4L	DNA-damage-inducible transcript 4-like
	i24h	6	Bt.24139.1.A1_at	-1.12	0	TMCC1	transmembrane and coiled-coil domains 1
	i24h	6	Bt.4804.2.A1_at	-1.12	0.0013	CDKN1C	cyclin-dependent kinase inhibitor 1C
	i24h	6	Bt.8508.1.A1_at	-1.12	0.0004	CREB3L2	cAMP responsive element binding protein 3-like 2
	i24h	6	Bt.14209.1.A1_at	-1.13	0	ADAMTSL3	ADAMTS-like 3
	i24h	6	Bt.19755.1.A1_at	-1.13	0	---	---
	i24h	6	Bt.20805.1.A1_at	-1.13	0	TNPO3	transportin 3
	i24h	6	Bt.22409.1.S1_at	-1.13	0	HSPA12A	heat shock 70kDa protein 12A
	i24h	6	Bt.26910.1.A1_at	-1.13	0	AHNAK	AHNAK nucleoprotein
	i24h	6	Bt.12209.1.S1_at	-1.14	0	TMCC1	transmembrane and coiled-coil domains 1
	i24h	6	Bt.16243.2.A1_at	-1.14	0	CKLFSF8	chemokine-like factor super family 8
	i24h	6	Bt.16759.1.A1_at	-1.14	0	CHD9	chromodomain helicase DNA binding protein 9
	i24h	6	Bt.18858.1.A1_at	-1.14	0	DPP10	dipeptidylpeptidase 10
	i24h	6	Bt.2120.2.S1_at	-1.14	0	PGCP	plasma glutamate carboxypeptidase
	i24h	6	Bt.9672.1.S1_at	-1.14	0	ShrmL	Shroom-related protein
	i24h	6	Bt.12819.1.S1_at	-1.15	0	ELF5	E74-like factor 5
	i24h	6	Bt.15697.2.S1_at	-1.15	0.0004	PER2	period homolog 2
	i24h	6	Bt.20058.1.S1_at	-1.15	0	MRPL14	mitochondrial ribosomal protein L14
	i24h	6	Bt.3883.1.S1_at	-1.15	0.0008	DDO	D-aspartate oxidase
	i24h	6	Bt.7536.1.S1_at	-1.15	0	LOC285812	hypothetical protein LOC285812
	i24h	6	Bt.16243.1.S1_at	-1.16	0	CKLFSF8	chemokine-like factor super family 8
	i24h	6	Bt.21202.1.S1_at	-1.16	0	TOB1	transducer of ERBB2, 1
	i24h	6	Bt.28786.1.A1_at	-1.16	0	ACAD10	acyl-Coenzyme A dehydrogenase family, member 10
	i24h	6	Bt.3879.1.S1_at	-1.16	0.0002	TNNT2	troponin T2, cardiac
	i24h	6	Bt.20718.2.A1_at	-1.17	0	---	---
	i24h	6	Bt.24146.1.A1_at	-1.17	0	---	---
	i24h	6	Bt.28945.1.A1_at	-1.17	0	ARL4A	ADP-ribosylation factor-like 4A
	i24h	6	Bt.7356.1.S1_at	-1.17	0	MYST4	MYST histone acetyltransferase 4
	i24h	6	Bt.9004.1.S1_at	-1.17	0.0001	BCAT2	branched chain aminotransferase 2, mitochondrial
	i24h	6	Bt.9082.1.S1_at	-1.17	0	LGALS4	lectin, galactoside-binding, soluble, 4
	i24h	6	Bt.11242.1.S1_at	-1.18	0.0002	BRP44L	brain protein 44-like
	i24h	6	Bt.1435.1.S1_at	-1.18	0	OSBPL1A	oxysterol binding protein-like 1A
	i24h	6	Bt.17024.1.A1_at	-1.18	0.0002	ARFRP2	ADP-ribosylation factor related protein 2
	i24h	6	Bt.21614.1.A1_at	-1.18	0	MGC48972	hypothetical protein MGC48972
	i24h	6	Bt.29234.1.S1_at	-1.18	0	C20orf151	chromosome 20 open reading frame 151
	i24h	6	Bt.4597.1.S1_at	-1.18	0.0003	GPR68	G protein-coupled receptor 68
	i24h	6	Bt.6080.1.S1_at	-1.18	0	ECH1	enoyl Coenzyme A hydratase 1, peroxisomal
	i24h	6	Bt.6586.2.S1_at	-1.18	0	NOTCH3	Notch homolog 3
	i24h	6	Bt.12694.1.S1_at	-1.19	0	TNFRSF21	tumor necrosis factor receptor superfamily, member 21
	i24h	6	Bt.13306.2.S1_at	-1.19	0	---	---
	i24h	6	Bt.17822.1.A1_at	-1.19	0	PRKG1	protein kinase, cGMP-dependent, type I
	i24h	6	Bt.20340.1.A1_at	-1.19	0	SIX5	sine oculis homeobox homolog 5
	i24h	6	Bt.7385.1.S1_at	-1.19	0	FLJ22386	leucine zipper domain protein
	i24h	6	Bt.13334.1.S1_at	-1.2	0	TEF	thyrotrophic embryonic factor
	i24h	6	Bt.1525.1.S1_at	-1.21	0	AQP1	aquaporin 1
	i24h	6	Bt.21614.2.S1_at	-1.21	0	---	---
[truncated: 644 more rows]
