# Supplementary material for: Escherichia coli infection induces distinct local and systemic transcriptome responses in the mammary gland
Source: BMC Genomics. 2010 Feb 25;11:138. doi: 10.1186/1471-2164-11-138 (PMC2846913; doi:10.1186/1471-2164-11-138)
Supplement: Additional file 3 — Detailed data of validation of microarray results by quantitative real-time RT-PCR (qPCR). CP, crossing point; ΔCP, CP-CPSF3A1; ΔΔCP, ΔCPcontrol - ΔCPtreatment; Øn24h, average of untreated (n24h_u) and saline treated neighboring quarters (n24h_s) of 24 h infected quarters. [file 1471-2164-11-138-S3.XLS]

## Sheet: Table
																							Mean fold change							p-value
	SOTA Cluster		CP mean/S.E.M.						ΔCP mean/S.E.M.						ΔΔCP					primer		qPCR				Affymetrix			qPCR		Affymetrix
Gene			i24h	Øn24h	n24h_u	n24h_s	c24h		i24h	Øn24h	n24h_u	n24h_s	c24h		i24h	Øn24h	n24h_u	n24h_s		efficiency		i24h	Øn24h	n24h_u	n24h_s	i24h	n24h		i24h	Øn24h	i24h	n24h
SF3A1	-		22.0 ± 0.1	22.0 ± 0.1	22.0 ± 0.1	22.0 ± 0.1	22.0 ± 0.1		-	-	-	-	-		-	-	-	-		-		-	-	-	-	-	-		-	-	-	-
HP	1		17.7 ± 0.9	25.8 ± 0.2	25.9 ± 0.4	25.5 ± 0.3	28.5 ± 0.2		-3.7 ± 1.0	4 ± 0.3	4.1 ± 0.4	3.8 ± 0.5	5.9 ± 0.1		9.6	1.9	1.8	2.1		2		776.047	3.73213	3.4822	4.28709	206.5	3.6		0.002	<0.001	<0.001	0.049
SAA3	1		12.6 ± 0.3	22.1 ± 0.3	22.2 ± 0.4	22.0 ± 0.5	25.6 ± 0.4		-8.7 ± 0.3	0.4 ± 0.2	0.4 ± 0.3	0.3 ± 0.3	3 ± 0.5		11.7	2.6	2.6	2.7		1.9		1825.65	5.3059	5.3059	5.65763	51.6	5.4		<0.001	<0.001	<0.001	0.001
PTX3	1		17.9 ± 0.8	22.8 ± 0.5	22.6 ± 0.8	23.0 ± 0.3	23.9 ± 0.3		-3.5 ± 0.7	1 ± 0.5	0.8 ± 0.7	1.3 ± 0.5	1.3 ± 0.3		4.7	0.2	0.5	0		2.1		32.6912	1.15996	1.44914	1	19	1.2		0.003	0.67	<0.001	0.513
S100A8	2		17.2 ± 0.3	24.5 ± 0.2	24.3 ± 0.2	24.8 ± 0.2	28.9 ± 0.1		-4.2 ± 0.3	2.8 ± 0.2	2.5 ± 0.2	3.1 ± 0.3	6.3 ± 0.1		10.4	3.5	3.8	3.2		2		1351.18	11.3137	13.9288	9.18959	165.4	11.2		<0.001	<0.001	<0.001	<0.001
MT2A	2		16.7 ± 0.5	20.6 ± 0.5	20.5 ± 0.7	20.9 ± 0.9	27.1 ± 0.2		-4.7 ± 0.5	-1.1 ± 0.6	-1.3 ± 0.7	-0.8 ± 1.1	4.5 ± 0.2		9.2	5.6	5.8	5.3		2.1		921.335	63.7423	73.9387	51.0226	26	58.8		<0.001	<0.001	<0.001	<0.001
LBP	2		16.8 ± 0.1	20.0 ± 0.3	20.2 ± 0.5	19.8 ± 0.6	22.8 ± 0.3		-4.6 ± 0.1	-1.7 ± 0.4	-1.6 ± 0.4	-1.9 ± 0.8	0.3 ± 0.3		4.8	2	1.9	2.2		2		27.8576	4	3.73213	4.59479	19.3	3.8		<0.001	0.002	<0.001	<0.001
AQP3	3		23.8 ± 0.5	23.1 ± 0.2	23.1 ± 0.3	23.0 ± 0.3	22.1 ± 0.1		2.4 ± 0.5	1.3 ± 0.2	1.3 ± 0.4	1.3 ± 0.1	-0.5 ± 0.1		-2.9	-1.8	-1.8	-1.8		2		-7.46426	-3.4822	-3.4822	-3.4822	-3.3	-3.4		0.008	<0.001	<0.001	<0.001
ALOX15	3		25.7 ± 0.1	23.6 ± 0.2	23.7 ± 0.2	23.6 ± 0.3	20.3 ± 0.2		4.4 ± 0.2	1.9 ± 0.2	1.9 ± 0.2	1.9 ± 0.5	-2.3 ± 0.2		-6.6	-4.2	-4.2	-4.2		1.8		-48.3948	-11.8071	-11.8071	-11.8071	-26.2	-12.9		<0.001	<0.001	<0.001	<0.001
ACAS2	4		20.4 ± 0.5	17.8 ± 0.2	17.8 ± 0.1	17.8 ± 0.4	19.0 ± 0.1		-1 ± 0.5	-4 ± 0.1	-4.0 ± 0.1	-3.9 ± 0.2	-3.7 ± 0.1		-2.7	0.3	0.3	0.2		2.1		-7.41297	1.2493	1.2493	1.15996	-2.3	1.3		0.008	0.051	<0.001	0.008
ADHFE1	4		27.2 ± 0.2	25.8 ± 0.3	25.9 ± 0.4	25.6 ± 0.5	27.0 ± 0.1		5.8 ± 0.2	4.1 ± 0.2	4.1 ± 0.3	4.0 ± 0.3	4.4 ± 0.1		-1.4	0.4	0.3	0.4		2		-2.63902	1.31951	1.23114	1.31951	-2.1	1.3		0.002	0.11	<0.001	0.006
PIR	5		24.6 ± 0.1	22.6 ± 0.2	22.3 ± 0.2	22.9 ± 0.3	25.7 ± 0.2		3.3 ± 0.1	0.8 ± 0.3	0.5 ± 0.2	1.3 ± 0.5	3.1 ± 0.3		-0.2	2.3	2.6	1.8		1.9		-1.13697	4.37656	5.3059	3.17509	-1.1	4.4		0.481	<0.001	0.723	<0.001
THRSP	5		28.0 ± 0.6	25.0 ± 0.3	25.4 ± 0.3	24.6 ± 0.5	27.7 ± 0.3		6.7 ± 0.6	3.3 ± 0.2	3.6 ± 0.2	2.9 ± 0.4	5.1 ± 0.2		-1.6	1.8	1.5	2.2		2.1		-3.27756	3.80185	3.04319	5.11543	-1.8	3.6		0.053	<0.001	0.042	<0.001
HPGD	6		26.7 ± 0.3	24.0 ± 0.2	24.0 ± 0.3	24.0 ± 0.3	23.0 ± 0.6		5.4 ± 0.3	2.3 ± 0.2	2.2 ± 0.4	2.4 ± 0.1	0.4 ± 0.7		-5	-1.9	-1.8	-2		2		-32	-3.73213	-3.4822	-4	-12.3	-3.7		<0.001	0.025	<0.001	0.114
LPL	6		23.5 ± 0.8	18.5 ± 0.3	18.7 ± 0.5	18.3 ± 0.4	17.4 ± 0.1		2.2 ± 0.8	-3.2 ± 0.4	-3.1 ± 0.6	-3.4 ± 0.4	-5.2 ± 0.2		-7.4	-2	-2.1	-1.8		1.9		-115.552	-3.61	-3.84931	-3.17509	-23.6	-3.7		0.002	<0.001	<0.001	0.113
