# Supplementary material for: Escherichia coli infection induces distinct local and systemic transcriptome responses in the mammary gland
Source: BMC Genomics. 2010 Feb 25;11:138. doi: 10.1186/1471-2164-11-138 (PMC2846913; doi:10.1186/1471-2164-11-138)
Supplement: Additional file 5 — Expression values of 14 selected genes in individual udder quarters measured by real time RT-PCR. The mRNA expression of HP, SAA3, PTX3, S100A8, MT2A, LBP, AQP3, ALOX15, ACAS2, ADHFE1, PIR, THRSP, HPGD and LPL were detected using real time RT-PCR (qPCR). The samples i24h-1 to 5 were derived from infected udder quarters of five animals 24 h after infection with E. coli 1303. The five samples subscripted with n24h1-5 were isolated from udder quarters neighboring to the infected quarters and were untreated (u) or mock inoculated with 2 ml PBS. The samples labeled with c24h were taken from two udder quarters of 5 untreated control animals. The listed CP values represent the expression of each mRNA in relation to SF3A1. [file 1471-2164-11-138-S5.XLS]

## Sheet: Tabelle1
						ΔCP
Sample ID	HP	SAA3	PTX3	S100A8	MT2A	LBP	AQP3	ALOX15	ACAS2	ADHFE1	PIR	THRSP	HPGD	LPL
i24h-1	4.35198	9.24906	4.00856	4.71089	6.03974	4.59247	-3.49111	-3.82943	0.0245099	-5.81885	-3.12105	-7.91369	-5.83806	-3.06167
i24h-2	6.36007	8.53162	1.87745	4.25918	4.33021	4.66182	-1.77954	-4.1491	1.72349	-5.76482	-3.17029	-6.42573	-4.63769	-1.34567
i24h-3	2.12967	9.03157	4.99711	4.5299	4.71612	4.45131	-3.05259	-4.97376	0.424725	-6.30223	-3.44345	-7.04973	-5.85257	-3.82649
i24h-4	1.93683	8.05896	2.90777	3.22504	3.56868	4.61716	-1.41681	-4.48136	1.84663	-5.47479	-3.30239	-5.29087	-5.10927	-0.416773
i24h-5	3.40602	7.30937	-0.609355	3.04051	3.42555	3.82484	-2.72997	-3.88768	0.759334	-4.96469	-4.2267	-6.51555	-2.1571	-0.210431
n24h-1_u	-3.30331	-0.337294	-0.0756338	-2.72596	3.03061	2.63185	-1.82247	-1.51366	3.84587	-4.57719	0.0869752	-3.94833	-1.2111	2.99833
n24h-2_u	-3.80315	-0.397458	-1.73603	-2.4194	-0.256571	0.495489	-0.300542	-1.70756	4.09702	-4.74325	-0.957806	-3.86932	-2.52022	4.54414
n24h-3_u	-4.28117	0.265168	0.848328	-2.94264	1.79741	1.89058	-1.97831	-1.89813	3.94449	-3.87359	-0.637884	-3.41213	-2.35269	1.83564
n24h-4_u	-5.20108	-1.28239	-2.33979	-1.93394	0.76078	1.53514	-1.15684	-2.40707	4.09325	-3.35984	-0.408072	-3.01885	-2.91513	2.95636
n24h-5_u	-5.05259	-0.526199	-3.37885	-2.13259	-4.72952	-0.625914	0.380361	1.65843	3.19229	-4.61592	-3.02444	-5.33449	-1.09682	4.49761
n24h-1_s	-2.8461	-0.815267	-0.343434	-2.67299	2.96975	3.40671	-1.50975	-1.00687	3.63387	-4.42225	-0.310078	-3.37031	-2.41366	3.96205
n24h-2_s	-4.18124	-0.428426	-2.13545	-2.98765	-0.56625	0.798822	-1.10539	-2.87122	3.76244	-3.97704	-2.16287	-3.2527	-2.221	3.71087
n24h-3_s	-4.48913	0.330053	-1.47856	-3.68875	0.0306051	1.41127	-1.29587	-1.94264	4.31864	-3.52105	-1.28017	-2.11232	-2.45966	2.52309
n24h-5_s	-5.41463	-2.33576	-3.53338	-2.24501	-5.07871	-0.691984	0.299161	1.86285	3.17997	-4.53624	-2.94154	-5.57429	-1.31483	4.75055
c24h-1_1	-6.16736	-2.08298	-0.826141	-5.87408	-4.54609	0.32781	0.34803	2.77066	3.1697	-4.6064	-2.28169	-5.84049	1.13196	5.35164
c24h-1_2	-6.32808	-2.84859	-1.00342	-6.40538	-3.53473	-0.110807	0.463966	2.87912	3.56246	-4.44483	-2.08396	-5.57221	0.749571	5.29857
c24h-2_1	-5.66817	-3.70184	-0.588005	-5.7997	-4.47637	-1.65188	-0.0832578	1.31528	3.64168	-4.59212	-3.46851	-4.45316	0.851182	4.81501
c24h-2_2	-5.72664	-3.60771	-0.684578	-6.8335	-4.49569	-1.38231	0.316731	1.73067	3.98271	-4.466	-2.85305	-4.34905	1.07651	5.01295
c24h-3_1	-5.84132	-1.94823	-2.294	-6.06223	-1.90667	-0.00767593	0.745248	2.81894	4.03935	-4.31842	-2.02264	-4.34414	-0.0503714	5.58162
c24h-4_1	-6.00406	-2.85898	-2.30926	-6.42306	-4.17688	0.27749	0.677592	2.55366	3.40262	-4.55061	-3.68692	-5.52378	-1.66136	4.84331
c24h-4_2	-6.23829	-4.94797	-2.49386	-6.46275	-4.89277	0.162198	0.682705	2.14665	3.68031	-4.24041	-3.88361	-4.65593	-2.85127	5.32556
c24h-5_1	-5.32896	-1.09475	-1.00276	-5.93554	-5.28994	0.657062	0.907643	2.58757	4.07834	-4.20041	-3.14892	-4.9519	-1.9976	5.96222
CP, crossing point; ΔCP, CP-CPSF3A1
